# Supplementary material for: Long-read sequencing maps transposable element variation and its regulatory and epigenetic effects in the human brain
Source: bioRxiv. 2026 Jul 3:2026.07.02.735893. Preprint. [Version 1] doi: 10.64898/2026.07.02.735893 (PMC13345245; doi:10.64898/2026.07.02.735893)
Supplement: Supplement 1 [file media-1.xlsx]

## Sheet: Key
Key:
Supplementary Table 1: Cohort Demographics and Transposable Element Distribution by Class
Supplementary Table 2: Comprehensive Characterization of Transposable Elements Identified Across Both Cohorts, Including Genomic Coordinates, TE Annotation Details, Region, and Allele Frequencies per cohort and overall
Supplementary Table 3: Complete HBCC TEMR Statistics
Supplementary Table 4: Complete NABEC TEMR Statistics
Supplementary Table 5: Complete HBCC eQTL Analysis Statistics
Supplementary Table 6: Complete NABEC eQTL Analysis Statistics
Supplementary Table 7: Comprehensive HBCC sn-eQTL Analysis Statistics
Supplementary Table 8: Comprehensive NABEC sn-eQTL Analysis Statistics
Supplementary Table 9: Complete HBCC mQTL Analysis Statistics
Supplementary Table 10: Complete NABEC mQTL Analysis Statistics
Supplementary Table 11: Comprehensive HBCC Methylation Coverage Statistics
Supplementary Table 12: Comprehensive NABEC Methylation Coverage Statistics
Supplementary Table 13: Comprehensive HBCC Methylation by Age Analysis Statistics
Supplementary Table 14: Comprehensive NABEC Methylation by Age Analysis Statistics

## Sheet: Supplementary Table 1
SampleId	AgeDeath	Sex at Birth	Ethnicity	Race	Region	PMI	Alu_ref	LINE-1_ref	SVA_ref	Alu_nonref	LINE-1_nonref	SVA_nonref
HBCC_81925	49.8	Male	Not Hispanic or Latino	Black or African-American	PFC	51	1595	278	61	402	71	15
HBCC_81927	58.5	Male	Not Hispanic or Latino	Black or African-American	PFC	15	1593	296	63	387	88	10
HBCC_81928	37.6	Male	Not Hispanic or Latino	Black or African-American	PFC	26	1526	304	58	337	85	12
HBCC_81929	53.3	Male	Not Hispanic or Latino	Black or African-American	PFC	57	1591	294	62	367	73	14
HBCC_81930	51.6	Male	Not Hispanic or Latino	Black or African-American	PFC	22.5	1633	277	63	349	77	11
HBCC_81931	18.2	Male	Not Hispanic or Latino	Black or African-American	PFC	36.5	1614	304	68	383	81	15
HBCC_81932	57.4	Female	Not Hispanic or Latino	Black or African-American	PFC	30.5	1575	294	73	386	73	11
HBCC_81934	24.8	Male	Not Hispanic or Latino	Black or African-American	PFC	43.5	1626	300	75	357	82	13
HBCC_81935	38.5	Male	Not Hispanic or Latino	Black or African-American	PFC	25	1458	278	64	358	78	12
HBCC_81936	53	Female	Not Hispanic or Latino	Black or African-American	PFC	10	1627	309	65	360	75	15
HBCC_81937	49.8	Male	Not Hispanic or Latino	Black or African-American	PFC	50.5	1594	287	64	380	81	13
HBCC_81939	57.9	Female	Not Hispanic or Latino	Black or African-American	PFC	45.5	1607	315	70	389	75	18
HBCC_81941	23.6	Male	Not Hispanic or Latino	Black or African-American	PFC	10.5	1639	307	63	355	81	12
HBCC_81942	39.8	Female	Not Hispanic or Latino	Black or African-American	PFC	30.5	1538	285	64	324	72	15
HBCC_81943	50	Female	Not Hispanic or Latino	Black or African-American	PFC	10.5	1644	322	63	395	90	17
HBCC_81944	40.3	Male	Not Hispanic or Latino	Black or African-American	PFC	28	1533	262	59	336	70	10
HBCC_81945	31.8	Male	Not Hispanic or Latino	Black or African-American	PFC	15.5	1648	294	57	361	82	18
HBCC_81946	59.9	Male	Not Hispanic or Latino	Black or African-American	PFC	60.5	1697	296	71	373	79	11
HBCC_81948	46.6	Female	Not Hispanic or Latino	Black or African-American	PFC	28.5	1645	284	62	377	84	15
HBCC_81949	49.7	Male	Not Hispanic or Latino	Black or African-American	PFC	15.5	1620	303	67	366	81	11
HBCC_81950	19.9	Male	Not Hispanic or Latino	Black or African-American	PFC	21.5	1589	301	61	354	86	18
HBCC_81951	26.8	Female	Not Hispanic or Latino	Black or African-American	PFC	25	1646	293	55	371	93	13
HBCC_81952	46.7	Female	Not Hispanic or Latino	Black or African-American	PFC	31.5	1638	309	65	381	76	15
HBCC_81953	54.9	Female	Not Hispanic or Latino	Black or African-American	PFC	27	1646	286	64	379	79	17
HBCC_81954	26.2	Female	Not Hispanic or Latino	Black or African-American	PFC	42	1606	315	56	371	87	17
HBCC_81955	41.2	Female	Not Hispanic or Latino	Black or African-American	PFC	32	1667	293	66	371	72	18
HBCC_81956	54	Male	Not Hispanic or Latino	Black or African-American	PFC	32.5	1612	302	74	394	96	15
HBCC_81957	30.3	Male	Not Hispanic or Latino	Black or African-American	PFC	40.5	1597	270	67	394	86	13
HBCC_81958	45.2	Male	Not Hispanic or Latino	Black or African-American	PFC	14.5	1654	303	61	379	78	16
HBCC_81959	54.9	Male	Not Hispanic or Latino	Black or African-American	PFC	27	1680	298	63	380	88	15
HBCC_81960	42.7	Female	Not Hispanic or Latino	Black or African-American	PFC	8.17	1669	300	73	380	80	16
HBCC_81961	42.3	Male	Not Hispanic or Latino	Black or African-American	PFC	40	1659	305	65	359	78	13
HBCC_81962	71.4	Male	Not Hispanic or Latino	Black or African-American	PFC	40.5	1574	291	63	356	78	11
HBCC_81964	29.1	Male	Not Hispanic or Latino	Black or African-American	PFC	21.5	1593	285	65	371	69	13
HBCC_81965	46	Male	Not Hispanic or Latino	Black or African-American	PFC	9	1575	304	64	366	76	16
HBCC_81967	24.6	Male	Not Hispanic or Latino	Black or African-American	PFC	12.5	1673	301	65	364	76	11
HBCC_81968	31.5	Female	Not Hispanic or Latino	Black or African-American	PFC	33.5	1679	306	65	370	75	24
HBCC_81969	34.8	Male	Not Hispanic or Latino	Black or African-American	PFC	47	1658	282	71	377	73	21
HBCC_81970	29.8	Male	Not Hispanic or Latino	Black or African-American	PFC	29.5	1604	277	70	379	90	21
HBCC_81971	40.5	Male	Not Hispanic or Latino	Black or African-American	PFC	17	1659	292	67	365	85	16
HBCC_81972	52.2	Male	Not Hispanic or Latino	Black or African-American	PFC	19.5	1617	306	71	393	89	11
HBCC_81973	45.8	Female	Not Hispanic or Latino	Black or African-American	PFC	25	1638	290	61	391	86	16
HBCC_81974	36.5	Female	Not Hispanic or Latino	Black or African-American	PFC	32	1592	273	66	365	77	7
HBCC_81975	58.7	Male	Not Hispanic or Latino	Black or African-American	PFC	24.5	1565	289	64	361	78	20
HBCC_81976	46.1	Female	Not Hispanic or Latino	Black or African-American	PFC	13	1623	299	72	379	83	14
HBCC_81977	54.6	Female	Not Hispanic or Latino	Black or African-American	PFC	53.5	1633	293	63	393	85	11
HBCC_81978	33	Male	Not Hispanic or Latino	Black or African-American	PFC	43	1646	287	65	392	79	18
HBCC_81979	29.5	Male	Not Hispanic or Latino	Black or African-American	PFC	69.88	1617	277	68	374	80	13
HBCC_81980	38.6	Female	Not Hispanic or Latino	Black or African-American	PFC	38.5	1625	280	57	362	70	14
HBCC_81981	51.9	Female	Not Hispanic or Latino	Black or African-American	PFC	27.5	1660	315	61	363	78	15
HBCC_81982	58	Female	Not Hispanic or Latino	Black or African-American	PFC	24	1705	315	63	361	85	15
HBCC_81983	44.8	Female	Not Hispanic or Latino	Black or African-American	PFC	62.5	1630	300	59	365	82	19
HBCC_81984	21.3	Female	Not Hispanic or Latino	Black or African-American	PFC	18	1618	300	54	376	79	14
HBCC_81985	42	Male	Not Hispanic or Latino	Black or African-American	PFC	24.5	1647	300	70	395	72	14
HBCC_81986	58.1	Female	Not Hispanic or Latino	Black or African-American	PFC	24	1595	273	65	395	83	8
HBCC_81987	22.1	Male	Not Hispanic or Latino	Black or African-American	PFC	38	1586	296	56	377	90	17
HBCC_81988	59.9	Male	Hispanic or Latino		PFC	32	1577	292	64	343	78	17
HBCC_81989	36.8	Male	Not Hispanic or Latino	Black or African-American	PFC	57	1481	277	55	341	81	14
HBCC_81990	65	Female	Not Hispanic or Latino	Black or African-American	PFC	57.5	1578	307	69	344	81	17
HBCC_81991	41	Female	Not Hispanic or Latino	Black or African-American	PFC	45.5	1660	293	61	374	86	18
HBCC_81992	65	Female	Not Hispanic or Latino	Black or African-American	PFC	28.5	1700	296	66	379	83	13
HBCC_81993	42.2	Male	Not Hispanic or Latino	Black or African-American	PFC	37.5	1619	291	60	389	81	13
HBCC_81995	53.4	Female	Not Hispanic or Latino	Black or African-American	PFC	50.5	1607	280	70	358	78	12
HBCC_81996	66.1	Female	Not Hispanic or Latino	Black or African-American	PFC	30	1592	322	59	384	85	12
HBCC_81997	23.2	Male	Not Hispanic or Latino	Black or African-American	PFC	16.5	1641	297	68	396	74	17
HBCC_81998	56.1	Female	Hispanic or Latino		PFC	54.5	1570	284	64	354	90	20
HBCC_81999	50	Female	Not Hispanic or Latino	Black or African-American	PFC	51	1639	304	63	395	78	12
HBCC_82002	33.8	Female	Not Hispanic or Latino	Black or African-American	PFC	27.5	1649	298	61	391	80	14
HBCC_82003	40.8	Female	Not Hispanic or Latino	Black or African-American	PFC	40	1646	309	68	358	77	21
HBCC_82004	45.4	Female	Not Hispanic or Latino	Black or African-American	PFC	43	1624	302	64	356	80	12
HBCC_82005	53.6	Female	Not Hispanic or Latino	Black or African-American	PFC	46.5	1624	305	72	394	74	13
HBCC_82006	27.3	Male	Not Hispanic or Latino	Black or African-American	PFC	45.5	1611	293	64	343	86	9
HBCC_82007	48.6	Female	Not Hispanic or Latino	Black or African-American	PFC	43.5	1568	283	61	389	96	20
HBCC_82008	64.9	Female	Not Hispanic or Latino	Black or African-American	PFC	49.05	1545	286	58	348	79	16
HBCC_82009	31.6	Male	Not Hispanic or Latino	Black or African-American	PFC	34.5	1624	312	62	367	82	7
HBCC_82010	54.5	Female	Not Hispanic or Latino	Black or African-American	PFC	24	1655	283	69	375	77	13
HBCC_82011	64.6	Male	Not Hispanic or Latino	Black or African-American	PFC	53.5	1647	288	67	402	75	22
HBCC_82012	44.5	Male	Not Hispanic or Latino	Black or African-American	PFC	29	1639	298	55	386	90	15
HBCC_82013	24.9	Male	Not Hispanic or Latino	Black or African-American	PFC	38	1582	295	66	392	81	13
HBCC_82014	18.1	Male	Not Hispanic or Latino	Black or African-American	PFC	56.5	1628	270	57	374	80	18
HBCC_82015	48.6	Male	Not Hispanic or Latino	Black or African-American	PFC	33.5	1619	277	62	362	76	19
HBCC_82016	29.1	Male	Not Hispanic or Latino	Black or African-American	PFC	31.5	1585	289	59	387	83	12
HBCC_82017	21.5	Female	Not Hispanic or Latino	Black or African-American	PFC	25	1618	279	69	378	76	11
HBCC_82018	71.8	Female	Not Hispanic or Latino	Black or African-American	PFC	25	1637	297	66	354	87	12
HBCC_82019	49.4	Male	Not Hispanic or Latino	Black or African-American	PFC	18	1583	274	60	392	68	16
HBCC_82020	60.8	Male	Not Hispanic or Latino	Black or African-American	PFC	13	1615	298	64	369	90	16
HBCC_82021	43.9	Male	Not Hispanic or Latino	Black or African-American	PFC	24.5	1631	295	67	398	69	20
HBCC_82022	60.4	Male	Not Hispanic or Latino	Black or African-American	PFC	44	1642	287	72	335	79	24
HBCC_82023	58.5	Male	Not Hispanic or Latino	Black or African-American	PFC	28.5	1585	289	67	347	88	10
HBCC_82024	56.5	Male	Not Hispanic or Latino	Black or African-American	PFC	24	1583	299	55	382	93	18
HBCC_82025	40.2	Female	Not Hispanic or Latino	Black or African-American	PFC	25	1613	287	68	388	92	14
HBCC_82026	27.2	Male	Not Hispanic or Latino	Black or African-American	PFC	14	1549	281	60	374	90	10
HBCC_82027	20.9	Male	Not Hispanic or Latino	Black or African-American	PFC	14	1622	280	66	364	78	19
HBCC_82028	44.8	Male	Not Hispanic or Latino	Black or African-American	PFC	16	1598	291	65	359	88	18
HBCC_82029	48.7	Male	Not Hispanic or Latino	Black or African-American	PFC	37	1613	294	66	370	82	11
HBCC_82030	40.3	Female	Not Hispanic or Latino	Black or African-American	PFC	57	1650	306	65	359	87	20
HBCC_82031	53.6	Male	Not Hispanic or Latino	Black or African-American	PFC	106	1568	309	61	372	85	9
HBCC_82032	57.6	Female	Not Hispanic or Latino	Black or African-American	PFC	19	1584	290	68	354	86	13
HBCC_82033	65.6	Male	Not Hispanic or Latino	Black or African-American	PFC	50.75	1591	286	63	371	65	18
HBCC_82034	27.6	Female	Not Hispanic or Latino	Black or African-American	PFC	21	1630	286	66	403	81	10
HBCC_82035	65.9	Male	Not Hispanic or Latino	Black or African-American	PFC	73	1577	296	77	416	75	18
HBCC_82036	84.2	Male	Not Hispanic or Latino	Black or African-American	PFC	27.5	1610	330	61	356	77	16
HBCC_82038	46.2	Male	Not Hispanic or Latino	Black or African-American	PFC	38	1604	291	71	335	70	10
HBCC_82039	21	Male	Not Hispanic or Latino	Black or African-American	PFC	28.5	1603	291	69	344	82	19
HBCC_82040	30	Female	Not Hispanic or Latino	Black or African-American	PFC	37.5	1662	291	64	382	71	15
HBCC_82042	27.6	Male	Not Hispanic or Latino	Black or African-American	PFC	27	1640	302	67	373	83	13
HBCC_82043	59.7	Male	Not Hispanic or Latino	Black or African-American	PFC	27	1580	314	64	387	79	15
HBCC_82044	26.1	Male	Not Hispanic or Latino	Black or African-American	PFC	35	1499	281	71	370	70	16
HBCC_82045	50.5	Male	Not Hispanic or Latino	Black or African-American	PFC	14.5	1615	270	62	352	78	16
HBCC_82046	21.5	Male	Not Hispanic or Latino	Black or African-American	PFC	15	1605	285	56	375	75	14
HBCC_82048	54.5	Male	Not Hispanic or Latino	Black or African-American	PFC	37	1701	279	65	378	82	12
HBCC_82050	24.9	Male	Not Hispanic or Latino	Black or African-American	PFC	14.5	1616	269	70	335	74	16
HBCC_82051	35.3	Male	Not Hispanic or Latino	Black or African-American	PFC	55.5	1607	291	58	384	83	9
HBCC_82052	45.3	Male	Not Hispanic or Latino	Black or African-American	PFC	21.5	1614	293	61	386	87	15
HBCC_82053	46.9	Male	Not Hispanic or Latino	Black or African-American	PFC	51	1616	297	62	354	81	17
HBCC_82054	56.6	Female	Not Hispanic or Latino	Black or African-American	PFC	44.2	1580	302	62	365	76	14
HBCC_82055	50.9	Female	Not Hispanic or Latino	Black or African-American	PFC	50.5	1668	302	62	385	73	17
HBCC_82056	59.6	Female	Not Hispanic or Latino	Black or African-American	PFC	37	1682	273	67	376	85	16
HBCC_82057	50.6	Male	Not Hispanic or Latino	Black or African-American	PFC	25.5	1670	298	75	354	82	10
HBCC_82058	62.8	Male	Not Hispanic or Latino	Black or African-American	PFC	37	1562	272	60	371	72	10
HBCC_82059	30.5	Female	Not Hispanic or Latino	Black or African-American	PFC	32.5	1658	308	68	382	86	12
HBCC_82061	57.1	Male	Not Hispanic or Latino	Black or African-American	PFC	25	1611	311	57	382	76	9
HBCC_82062	53.9	Female	Not Hispanic or Latino	Black or African-American	PFC	25.5	1640	290	67	398	78	12
HBCC_82063	51.6	Male	Not Hispanic or Latino	Black or African-American	PFC	58	1632	290	56	391	76	17
HBCC_82064	48.5	Female	Not Hispanic or Latino	Black or African-American	PFC	23.5	1616	315	65	379	75	16
HBCC_82065	58.4	Male	Not Hispanic or Latino	Black or African-American	PFC	50	1588	298	57	348	78	14
HBCC_82066	52.6	Female	Not Hispanic or Latino	Black or African-American	PFC	26	1642	312	64	358	78	15
HBCC_82067	58.2	Male	Not Hispanic or Latino	Black or African-American	PFC	53	1560	284	66	376	89	12
HBCC_82068	24.3	Male	Not Hispanic or Latino	Black or African-American	PFC	43.5	1588	293	65	348	76	11
HBCC_82069	51.5	Female	Not Hispanic or Latino	Black or African-American	PFC	24	1583	302	70	338	91	14
HBCC_82070	25.8	Male	Not Hispanic or Latino	Black or African-American	Middle temporal gyrus	31	1598	292	69	384	80	14
HBCC_82071	22.2	Male	Not Hispanic or Latino	Black or African-American	Middle temporal gyrus	32.5	1550	297	65	368	77	10
HBCC_82072	60.7	Male	Not Hispanic or Latino	Black or African-American	Middle temporal gyrus	20	1619	306	72	385	87	14
HBCC_82073	37	Male					1581	285	58	379	80	14
HBCC_82074	85.2	Male	Not Hispanic or Latino	Black or African-American	PFC	44	1594	296	68	381	82	20
HBCC_82075	56.3	Male	Not Hispanic or Latino	Black or African-American	PFC	31.5	1602	278	61	402	78	16
HBCC_82076	34	Male	Not Hispanic or Latino	Black or African-American	PFC	47.5	1612	300	64	361	81	17
HBCC_82077	42.9	Female	Not Hispanic or Latino	Black or African-American	Cortex	25.5	1624	302	63	384	77	25
HBCC_82078	48.6	Male	Not Hispanic or Latino	Black or African-American	Cortex	23	1641	280	59	328	75	15
HBCC_82079	44.7	Male	Not Hispanic or Latino	Black or African-American	Cortex	34.5	1621	279	62	384	72	13
HBCC_82080	22.6	Male	Not Hispanic or Latino	Black or African-American	Cortex	54.5	1690	292	58	383	75	11
HBCC_82081	41.6	Male	Not Hispanic or Latino	Black or African-American	Cortex	14.5	1617	279	60	367	70	13
HBCC_82082	68.6	Male	Not Hispanic or Latino	Black or African-American	Cortex	58	1592	298	56	370	84	14
HBCC_82083	48.1	Female	Not Hispanic or Latino	Black or African-American	Cortex	16	1640	315	63	352	86	13
HBCC_82084	45.9	Male	Not Hispanic or Latino	Black or African-American	Cortex	26.5	1581	300	64	373	66	10
HBCC_82085	19.7	Female	Not Hispanic or Latino	Black or African-American	Cortex	19	1627	284	70	393	90	17
NABEC_KEN-1066_FTX	81	male			Frontal Cortex	2	1405	258	48	314	80	19
NABEC_KEN-1069_FTX	87	male			Frontal Cortex	2.42	1398	270	47	325	73	18
NABEC_KEN-1070_FTX	82	male			Frontal Cortex	2.1	1423	249	46	311	81	18
NABEC_KEN-1092_FTX	86	female			Frontal Cortex	1.75	1424	268	49	323	78	19
NABEC_KEN-1095_FTX	90	female			Frontal Cortex	4	1466	263	53	302	76	12
NABEC_KEN-1106_FTX	79	male			Frontal Cortex	1.75	1406	280	49	317	83	22
NABEC_KEN-1127_FTX	91	female			Frontal Cortex	1.75	1400	263	51	321	78	17
NABEC_KEN-1131_FTX	80	female			Frontal Cortex	2.25	1422	263	48	308	76	14
NABEC_KEN-1132_FTX	95	female			Frontal Cortex	3.5	1402	251	47	294	83	11
NABEC_KEN-1142_FTX	92	male			Frontal Cortex	3.25	1431	253	52	331	84	21
NABEC_KEN-1153_FTX	75	female			Frontal Cortex	3.5	1434	257	49	308	73	19
NABEC_KEN-1159_FTX	86	female			Frontal Cortex	3.5	1436	254	46	297	79	14
NABEC_KEN-1161_FTX	84	female			Frontal Cortex	2.5	1440	276	58	295	71	18
NABEC_KEN-1163_FTX	84	female			Frontal Cortex	3	1403	256	50	311	81	20
NABEC_KEN-1177_FTX	93	female			Frontal Cortex	3.25	1442	261	48	298	74	17
NABEC_KEN-1184_FTX	92	female			Frontal Cortex	3	1434	281	52	305	74	19
NABEC_KEN-1206_FTX	94	female			Frontal Cortex	2.25	1431	271	47	290	70	17
NABEC_KEN-1224_FTX	93	female			Frontal Cortex	2.25	1378	252	42	313	68	25
NABEC_KEN-1229_FTX	92	female			Frontal Cortex	1.33	1400	276	54	306	73	23
NABEC_KEN-1245_FTX	88	male			Frontal Cortex	2.17	1415	252	44	307	88	19
NABEC_KEN-5015_FTX	84	male			Frontal Cortex	2.9	1397	254	44	283	82	18
NABEC_KEN-5034_FTX	95	female			Frontal Cortex	11.25	1393	253	39	319	73	9
NABEC_KEN-5062_FTX	92	male			Frontal Cortex	2	1413	264	50	319	76	20
NABEC_KEN-5163_FTX	96	male			Frontal Cortex	7.25	1416	264	51	322	87	15
NABEC_SH-00-34_FTX	85	male			Frontal Cortex	3.16	1421	264	49	327	81	16
NABEC_SH-00-38_FTX	91	female			Frontal Cortex	2	1428	260	53	303	85	17
NABEC_SH-00-49_FTX	86	female			Frontal Cortex	2.5	1451	271	59	311	75	16
NABEC_SH-01-31_FTX	81	male			Frontal Cortex	2.75	1392	273	43	305	74	18
NABEC_SH-01-37_FTX	88	female			Frontal Cortex	3	1438	250	46	298	76	17
NABEC_SH-02-08_FTX	95	male			Frontal Cortex	3.5	1398	289	50	299	71	18
NABEC_SH-03-15_FTX	80	male			Frontal Cortex	3.25	1408	246	50	305	68	15
NABEC_SH-03-17_FTX	90	male			Frontal Cortex	2.83	1380	262	52	312	83	20
NABEC_SH-04-05_FTX	82	female			Frontal Cortex	2.25	1432	247	51	306	74	13
NABEC_SH-04-08_FTX	73	male			Frontal Cortex	2.25	1411	270	50	348	69	24
NABEC_SH-04-19_FTX	84	male			Frontal Cortex	3	1402	246	43	311	71	24
NABEC_SH-04-21_FTX	89	male			Frontal Cortex	3	1397	241	57	326	81	16
NABEC_SH-05-10_FTX	91	male			Frontal Cortex	1.5	1422	251	49	299	76	13
NABEC_SH-05-16_FTX	82	male			Frontal Cortex	3	1375	245	54	320	73	21
NABEC_SH-05-36_FTX	82	male			Frontal Cortex	2.16	1416	256	49	330	86	14
NABEC_SH-06-05_FTX	88	female			Frontal Cortex	4.5	1405	263	50	300	79	17
NABEC_SH-06-25_FTX	82	female			Frontal Cortex	2.5	1425	274	45	323	75	14
NABEC_SH-06-66_FTX	78	male			Frontal Cortex	2.75	1414	274	49	294	70	12
NABEC_SH-07-28_FTX	86	male			Frontal Cortex	4.75	1442	246	44	334	74	13
NABEC_SH-07-37_FTX	89	male			Frontal Cortex	5.5	1446	254	59	317	90	16
NABEC_SH-07-46_FTX	91	female			Frontal Cortex	5	1418	261	50	308	81	18
NABEC_SH-07-63_FTX	87	female			Frontal Cortex	2.5	1445	255	51	319	68	16
NABEC_SH-08-04_FTX	94	female			Frontal Cortex	2.75	1415	264	57	305	84	21
NABEC_SH-08-23_FTX	85	male			Frontal Cortex	12.25	1441	259	52	328	76	16
NABEC_SH-92-05_FTX	82	male			Frontal Cortex	2	1453	278	58	322	82	21
NABEC_SH-92-14_FTX	95	female			Frontal Cortex	3.75	1432	247	51	313	64	11
NABEC_SH-94-35_FTX	78	female			Frontal Cortex	1.25	1421	258	53	308	66	21
NABEC_SH-95-02_FTX	70	male			Frontal Cortex	3	1423	268	46	337	81	20
NABEC_SH-95-21_FTX	79	male			Frontal Cortex	1.66	1431	256	49	322	70	18
NABEC_SH-95-34_FTX	82	male			Frontal Cortex	1.66	1398	267	55	316	77	20
NABEC_SH-96-08_FTX	78	male			Frontal Cortex	1.66	1424	258	49	308	69	16
NABEC_SH-96-22_FTX	94	male			Frontal Cortex	2	1451	281	51	300	76	19
NABEC_SH-96-30_FTX	90	male			Frontal Cortex	2.16	1430	252	51	315	77	21
NABEC_SH-96-32_FTX	85	female			Frontal Cortex	1	1439	268	56	306	77	25
NABEC_SH-96-35_FTX	84	male			Frontal Cortex	2.66	1424	272	40	308	85	20
NABEC_SH-96-38_FTX	69	male			Frontal Cortex	2	1407	264	46	309	76	18
NABEC_SH-96-39_FTX	73	female			Frontal Cortex	2.5	1442	257	48	305	94	25
NABEC_SH-97-09_FTX	81	female			Frontal Cortex	3	1423	275	54	312	86	13
NABEC_SH-97-19_FTX	87	male			Frontal Cortex	2.5	1462	265	39	294	81	19
NABEC_SH-97-37_FTX	83	male			Frontal Cortex	3.16	1454	257	51	326	79	21
NABEC_SH-97-53_FTX	91	male			Frontal Cortex	2.66	1410	239	56	302	71	12
NABEC_SH-98-23_FTX	68	male			Frontal Cortex	2	1432	261	44	326	78	19
NABEC_SH-98-32_FTX	83	male			Frontal Cortex	3	1423	254	49	310	74	20
NABEC_SH-99-14_FTX	86	male			Frontal Cortex	2.5	1370	260	48	318	71	23
NABEC_SH-99-29_FTX	81	male			Frontal Cortex	3.75	1461	240	49	301	73	27
NABEC_SH-99-31_FTX	85	female			Frontal Cortex	2.5	1399	256	51	322	68	23
NABEC_SH-99-44_FTX	69	male			Frontal Cortex	2.16	1432	252	51	303	79	18
NABEC_SH-99-54_FTX	86	female			Frontal Cortex	2	1433	274	55	291	69	17
NABEC_UMARY-1013_FTX	18	male			Frontal Cortex	27	1456	269	49	307	80	15
NABEC_UMARY-1027_FTX	22	male			Frontal Cortex	9	1416	256	56	308	67	18
NABEC_UMARY-1028_FTX	39	male			Frontal Cortex	14	1452	247	48	303	80	21
NABEC_UMARY-1064_FTX	40	female			Frontal Cortex	19	1407	258	48	297	77	14
NABEC_UMARY-1076_FTX	17	male			Frontal Cortex	19	1428	251	46	308	74	15
NABEC_UMARY-1078_FTX	17	female			Frontal Cortex	12	1400	271	57	324	74	16
NABEC_UMARY-1079_FTX	19	female			Frontal Cortex	16	1426	267	51	318	70	15
NABEC_UMARY-1101_FTX	19	female			Frontal Cortex	7	1431	269	50	317	74	15
NABEC_UMARY-1104_FTX	35	male			Frontal Cortex	12	1392	256	56	311	83	18
NABEC_UMARY-1113_FTX	56	male			Frontal Cortex	17	1453	249	46	305	72	22
NABEC_UMARY-1114_FTX	31	male			Frontal Cortex	15	1414	248	41	319	78	21
NABEC_UMARY-1133_FTX	38	male			Frontal Cortex	9	1398	250	50	325	76	18
NABEC_UMARY-1134_FTX	41	male			Frontal Cortex	15	1434	249	59	311	77	19
NABEC_UMARY-1135_FTX	42	male			Frontal Cortex	18	1443	261	52	311	80	18
NABEC_UMARY-1136_FTX	33	female			Frontal Cortex	19	1444	269	53	322	77	23
NABEC_UMARY-1158_FTX	16	male			Frontal Cortex	15	1423	274	48	283	74	19
NABEC_UMARY-1259_FTX	24	male			Frontal Cortex	8	1414	247	54	334	64	12
NABEC_UMARY-1266_FTX	42	male			Frontal Cortex	15	1422	257	48	319	76	21
NABEC_UMARY-1277_FTX	35	male			Frontal Cortex	20	1441	265	55	305	72	21
NABEC_UMARY-1279_FTX	17	female			Frontal Cortex	19	1386	257	60	309	73	19
NABEC_UMARY-1322_FTX	16	male			Frontal Cortex	25	1410	271	52	305	79	17
NABEC_UMARY-1323_FTX	16	male			Frontal Cortex	25	1422	251	46	297	81	24
NABEC_UMARY-1326_FTX	37	male			Frontal Cortex	12	1431	263	51	332	73	16
NABEC_UMARY-1347_FTX	19	female			Frontal Cortex	16	1422	250	49	330	70	15
NABEC_UMARY-1362_FTX	48	male			Frontal Cortex	19	1405	264	59	303	77	17
NABEC_UMARY-1363_FTX	40	female			Frontal Cortex	14	1385	267	56	317	74	18
NABEC_UMARY-1378_FTX	55	male			Frontal Cortex	30	1427	269	51	336	73	18
NABEC_UMARY-1379_FTX	53	female			Frontal Cortex	15	1383	265	48	302	73	15
NABEC_UMARY-1406_FTX	38	female			Frontal Cortex	22	1414	263	47	317	79	26
NABEC_UMARY-1410_FTX	45	male			Frontal Cortex	16	1418	269	46	330	83	17
NABEC_UMARY-1442_FTX	22	male			Frontal Cortex	7	1381	246	49	298	89	18
NABEC_UMARY-1454_FTX	47	female			Frontal Cortex	24	1422	269	48	309	75	16
NABEC_UMARY-1455_FTX	25	female			Frontal Cortex	7	1420	261	55	291	77	16
NABEC_UMARY-1461_FTX	31	male			Frontal Cortex	13	1442	297	46	309	78	24
NABEC_UMARY-1464_FTX	42	male			Frontal Cortex	19	1419	259	41	329	80	14
NABEC_UMARY-1465_FTX	17	male			Frontal Cortex	4	1451	241	55	318	75	15
NABEC_UMARY-1475_FTX	20	male			Frontal Cortex	3	1422	278	50	288	78	21
NABEC_UMARY-1486_FTX	22	female			Frontal Cortex	10	1441	273	57	328	79	11
NABEC_UMARY-1496_FTX	53	female			Frontal Cortex	19	1441	264	49	320	80	15
NABEC_UMARY-1498_FTX	48	male			Frontal Cortex	20	1433	277	46	308	72	16
NABEC_UMARY-1535_FTX	34	male			Frontal Cortex	16	1388	273	50	325	73	20
NABEC_UMARY-1539_FTX	33	female			Frontal Cortex	23	1406	267	45	298	72	17
NABEC_UMARY-1540_FTX	28	male			Frontal Cortex	7	1408	259	47	321	78	19
NABEC_UMARY-1541_FTX	20	female			Frontal Cortex	19	1422	253	58	305	68	18
NABEC_UMARY-1543_FTX	17	male			Frontal Cortex	22	1386	273	56	331	78	15
NABEC_UMARY-1545_FTX	45	male			Frontal Cortex	20	1433	262	55	358	79	18
NABEC_UMARY-1570_FTX	48	male			Frontal Cortex	14	1388	271	57	300	77	22
NABEC_UMARY-1584_FTX	18	female			Frontal Cortex	15	1398	251	52	307	71	17
NABEC_UMARY-1607_FTX	17	female			Frontal Cortex	24	1424	264	52	306	79	15
NABEC_UMARY-1609_FTX	33	female			Frontal Cortex	24	1436	248	55	309	72	21
NABEC_UMARY-1648_FTX	38	female			Frontal Cortex	23	1415	252	52	313	74	16
NABEC_UMARY-165_FTX	15	male			Frontal Cortex	20	1453	252	43	318	73	9
NABEC_UMARY-1668_FTX	19	male			Frontal Cortex	24	1427	282	54	319	72	18
NABEC_UMARY-1672_FTX	19	male			Frontal Cortex	28	1456	259	64	319	81	22
NABEC_UMARY-1675_FTX	32	male			Frontal Cortex	25	1390	247	46	315	70	22
NABEC_UMARY-1710_FTX	26	female			Frontal Cortex	12	1398	267	51	329	81	18
NABEC_UMARY-1713_FTX	23	male			Frontal Cortex	8	1413	267	44	299	75	21
NABEC_UMARY-1743_FTX	44	female			Frontal Cortex	23	1420	245	53	290	62	14
NABEC_UMARY-177_FTX	16	male			Frontal Cortex	19	1406	267	48	330	79	19
NABEC_UMARY-1795_FTX	49	female			Frontal Cortex	23	1347	241	48	316	75	14
NABEC_UMARY-1796_FTX	16	male			Frontal Cortex	16	1433	269	55	312	82	23
NABEC_UMARY-1797_FTX	43	male			Frontal Cortex	18	1404	249	53	319	72	13
NABEC_UMARY-1823_FTX	15	male			Frontal Cortex	18	1427	246	51	284	73	17
NABEC_UMARY-1825_FTX	48	male			Frontal Cortex	20	1394	257	51	345	74	17
NABEC_UMARY-1827_FTX	39	female			Frontal Cortex	9	1415	284	52	335	80	19
NABEC_UMARY-1841_FTX	19	male			Frontal Cortex	14	1416	251	50	315	83	17
NABEC_UMARY-1843_FTX	15	female			Frontal Cortex	9	1422	249	56	300	77	18
NABEC_UMARY-1845_FTX	18	female			Frontal Cortex	29	1409	258	50	304	83	14
NABEC_UMARY-1847_FTX	57	male			Frontal Cortex	16	1386	262	46	311	73	15
NABEC_UMARY-1849_FTX	48	male			Frontal Cortex	21	1421	258	50	310	77	16
NABEC_UMARY-1859_FTX	30	male			Frontal Cortex	20	1373	253	52	314	72	20
NABEC_UMARY-1861_FTX	54	male			Frontal Cortex	19	1428	257	47	304	80	15
NABEC_UMARY-1862_FTX	20	male			Frontal Cortex	6	1429	269	51	326	74	18
NABEC_UMARY-1865_FTX	55	male			Frontal Cortex	16	1414	258	50	291	66	17
NABEC_UMARY-1909_FTX	40	male			Frontal Cortex	20	1390	246	49	309	75	12
NABEC_UMARY-1935_FTX	43	male			Frontal Cortex	16	1389	260	41	311	78	19
NABEC_UMARY-240_FTX	36	female			Frontal Cortex	20	1424	263	57	291	79	13
NABEC_UMARY-251_FTX	52	male			Frontal Cortex	12	1403	248	45	331	76	16
NABEC_UMARY-26_FTX	18	female			Frontal Cortex	16	1425	260	46	292	66	16
NABEC_UMARY-288_FTX	42	male			Frontal Cortex	18	1425	254	49	312	77	18
NABEC_UMARY-4228_FTX	44	female			Frontal Cortex	16	1439	254	48	310	78	19
NABEC_UMARY-4263_FTX	61	male			Frontal Cortex	6	1413	277	46	312	86	19
NABEC_UMARY-4540_FTX	25	male			Frontal Cortex	23	1415	255	59	312	75	17
NABEC_UMARY-4542_FTX	22	male			Frontal Cortex	8	1419	265	54	280	72	20
NABEC_UMARY-4546_FTX	86	female			Frontal Cortex	22	1396	248	52	314	85	15
NABEC_UMARY-4549_FTX	58	male			Frontal Cortex	17	1392	269	46	299	80	15
NABEC_UMARY-455_FTX	19	male			Frontal Cortex	13	1396	274	46	310	78	17
NABEC_UMARY-4592_FTX	38	male			Frontal Cortex	14	1373	258	52	313	68	17
NABEC_UMARY-4636_FTX	43	female			Frontal Cortex	19	1387	251	55	311	82	18
NABEC_UMARY-4640_FTX	47	female			Frontal Cortex	5	1418	264	49	330	69	20
NABEC_UMARY-4669_FTX	16	male			Frontal Cortex	16	1420	271	43	315	78	21
NABEC_UMARY-4725_FTX	32	female			Frontal Cortex	17	1380	249	51	306	71	18
NABEC_UMARY-4726_FTX	28	male			Frontal Cortex	6	1454	263	46	303	85	21
NABEC_UMARY-4727_FTX	20	male			Frontal Cortex	5	1448	258	52	327	68	13
NABEC_UMARY-4728_FTX	17	male			Frontal Cortex	23	1407	263	53	303	84	14
NABEC_UMARY-4729_FTX	24	male			Frontal Cortex	10	1397	241	49	293	69	13
NABEC_UMARY-4735_FTX	73	male			Frontal Cortex	21	1438	265	50	307	78	16
NABEC_UMARY-4782_FTX	18	male			Frontal Cortex	17	1421	252	53	316	80	15
NABEC_UMARY-4786_FTX	22	male			Frontal Cortex	11	1411	266	49	303	72	19
NABEC_UMARY-4789_FTX	72	female			Frontal Cortex	19	1455	263	54	314	74	19
NABEC_UMARY-4842_FTX	47	male			Frontal Cortex	12	1390	250	55	293	70	18
NABEC_UMARY-4903_FTX	31	female			Frontal Cortex	5	1420	256	60	304	79	16
NABEC_UMARY-4906_FTX	16	female			Frontal Cortex	13	1440	266	51	329	75	16
NABEC_UMARY-4915_FTX	49	male			Frontal Cortex	5	1397	262	51	287	81	21
NABEC_UMARY-4916_FTX	19	male			Frontal Cortex	5	1434	252	48	309	70	17
NABEC_UMARY-4924_FTX	48	male			Frontal Cortex	9	1417	252	54	311	81	16
NABEC_UMARY-5024_FTX	56	male			Frontal Cortex	10	1412	252	54	307	86	23
NABEC_UMARY-5028_FTX	67	male			Frontal Cortex	18	1424	252	57	301	67	16
NABEC_UMARY-5077_FTX	16	female			Frontal Cortex	13	1436	288	48	312	83	14
NABEC_UMARY-5078_FTX	48	male			Frontal Cortex	23	1413	277	45	331	67	21
NABEC_UMARY-5079_FTX	33	male			Frontal Cortex	16	1455	275	49	324	73	17
NABEC_UMARY-5086_FTX	47	female			Frontal Cortex	20	1443	267	47	304	77	21
NABEC_UMARY-5087_FTX	44	male			Frontal Cortex	4	1424	275	53	305	78	20
NABEC_UMARY-5088_FTX	66	male			Frontal Cortex	23	1409	259	50	312	78	20
NABEC_UMARY-5114_FTX	37	male			Frontal Cortex	9	1425	266	51	319	84	20
NABEC_UMARY-5116_FTX	48	male			Frontal Cortex	14	1414	264	51	304	78	11
NABEC_UMARY-5117_FTX	50	male			Frontal Cortex	5	1369	267	49	312	78	18
NABEC_UMARY-5120_FTX	50	female			Frontal Cortex	7	1406	257	54	316	72	14
NABEC_UMARY-5123_FTX	61	male			Frontal Cortex	24	1412	271	58	326	77	11
NABEC_UMARY-5171_FTX	79	male			Frontal Cortex	5	1387	249	46	289	71	17
NABEC_UMARY-5179_FTX	52	male			Frontal Cortex	22	1385	258	45	333	68	15
NABEC_UMARY-544_FTX	38	male			Frontal Cortex	11	1393	253	51	298	73	18
NABEC_UMARY-55_FTX	19	female			Frontal Cortex	17	1402	263	49	308	81	13
NABEC_UMARY-602_FTX	27	male			Frontal Cortex	15	1376	258	47	302	78	17
NABEC_UMARY-604_FTX	43	male			Frontal Cortex	15	1433	260	54	296	67	16
NABEC_UMARY-650_FTX	25	female			Frontal Cortex	16	1420	272	53	291	73	17
NABEC_UMARY-671_FTX	17	male			Frontal Cortex	25	1416	267	51	303	81	20
NABEC_UMARY-794_FTX	51	female			Frontal Cortex	21	1430	247	48	288	81	19
NABEC_UMARY-813_FTX	30	female			Frontal Cortex	14	1414	253	41	306	80	15
NABEC_UMARY-818_FTX	27	male			Frontal Cortex	10	1398	276	42	309	66	16
NABEC_UMARY-819_FTX	18	male			Frontal Cortex	28	1449	264	43	319	87	17
NABEC_UMARY-914_FTX	20	male			Frontal Cortex	18	1395	259	49	312	86	24
NABEC_UMARY-933_FTX	20	male			Frontal Cortex	12	1428	258	53	325	79	20

## Sheet: Supplementary Table 2
CHROM	POS	END	SVLEN (bp)	SVTYPE	TE Type	TE Class	TE Region	AF_HBCC (N = 146)	AF_NABEC (N = 205)	AF_OVERALL (N = 351)
chr1	433485	434254	-769	DEL	Reference	L1PA10	INTERGENIC	0.695205	0	0.289174
chr1	485507	485766	-259	DEL	Reference	AluSx	INTRONIC	0.013699	0	0.005698
chr1	591437	591750	-313	DEL	Reference	AluY	INTRONIC	0.068493	0.053659	0.059829
chr1	748216	748543	327	INS	Non-Reference	AluYb8	INTRONIC	0.143836	0	0.059829
chr1	879691	882437	2746	INS	Non-Reference	SVA_E	INTERGENIC	0.003425	0	0.001425
chr1	1447776	1448084	308	INS	Non-Reference	AluY	INTERGENIC	0	0	0
chr1	1451079	1451342	-263	DEL	Reference	AluY	INTRONIC	0	0	0
chr1	1502456	1502760	-304	DEL	Reference	AluSx	INTERGENIC	0.006849	0	0.002849
chr1	1530531	1530850	-319	DEL	Reference	AluYa5	INTRONIC	0.613014	0.02439	0.269231
chr1	1583943	1584235	-292	DEL	Reference	AluSp	INTRONIC	0	0.002439	0.001425
chr1	1584128	1584747	-619	DEL	Reference	AluY	INTRONIC	0.006849	0	0.002849
chr1	1592725	1593042	-317	DEL	Reference	AluYk3	INTERGENIC	0.003425	0	0.001425
chr1	1679569	1679875	-306	DEL	Reference	AluSx1	INTRONIC	0.020548	0.007317	0.012821
chr1	1725554	1725936	-382	DEL	Reference	AluY	INTRONIC	0.006849	0	0.002849
chr1	1736509	1736829	-320	DEL	Reference	AluSx1	EXONIC	0	0.009756	0.005698
chr1	1741958	1742279	-321	DEL	Reference	AluYh3	INTRONIC	0.020548	0.04878	0.037037
chr1	1746185	1746485	300	INS	Non-Reference	AluYa5	INTERGENIC	0.003425	0	0.001425
chr1	1896462	1896962	-500	DEL	Reference	AluSx4	INTERGENIC	0	0.002439	0.001425
chr1	2211683	2212141	-458	DEL	Reference	AluYm1	INTERGENIC	0	0	0
chr1	2211684	2212142	-458	DEL	Reference	AluYm1	INTERGENIC	0	0.002439	0.001425
chr1	2994972	2995286	-314	DEL	Reference	AluYg6	INTERGENIC	0.510274	0.14878	0.299145
chr1	4095086	4095400	-314	DEL	Reference	AluYb8	INTERGENIC	0.520548	0.265854	0.371795
chr1	4211138	4211420	-282	DEL	Reference	AluYb8	INTERGENIC	0.013699	0.02439	0.019943
chr1	4228390	4228706	316	INS	Non-Reference	AluYa5	INTERGENIC	0.205479	0.136585	0.165242
chr1	6220809	6221937	1128	INS	Non-Reference	SVA_F	EXONIC	0.003425	0	0.001425
chr1	6304801	6306101	-1300	DEL	Reference	SVA_C	INTRONIC	0	0	0
chr1	8906687	8907000	-313	DEL	Reference	AluYk3	EXONIC	0.003425	0	0.001425
chr1	9063674	9063994	-320	DEL	Reference	AluY	INTRONIC	0	0.046341	0.027066
chr1	10443571	10443881	-310	DEL	Reference	AluSg7	INTRONIC	0.013699	0	0.005698
chr1	10460292	10460561	-269	DEL	Reference	AluSx1	EXONIC	0	0.002439	0.001425
chr1	11186721	11187048	327	INS	Non-Reference	AluYb8	INTRONIC	0.003425	0	0.001425
chr1	11770151	11771453	1302	INS	Non-Reference	SVA_F	INTRONIC	0	0.092683	0.054131
chr1	11770151	11772309	2158	INS	Non-Reference	SVA_F	INTRONIC	0.140411	0	0.058405
chr1	12819214	12819776	-562	DEL	Reference	L1P1	INTERGENIC	0.003425	0.041463	0.025641
chr1	12838191	12838469	-278	DEL	Reference	AluYa5	INTERGENIC	0.037671	0.026829	0.031339
chr1	12839417	12839724	-307	DEL	Reference	AluSg	INTERGENIC	0	0	0
chr1	12881888	12882209	321	INS	Non-Reference	AluYa5	EXONIC	0.10274	0.085366	0.092593
chr1	13013592	13013908	316	INS	Non-Reference	AluY	INTERGENIC	0.034247	0	0.014245
chr1	13038065	13040962	2897	INS	Non-Reference	SVA_E	INTERGENIC	0.017123	0	0.007123
chr1	13038065	13040929	2864	INS	Non-Reference	SVA_E	INTERGENIC	0	0.029268	0.017094
chr1	13042810	13043657	-847	DEL	Reference	L1P1	INTERGENIC	0.037671	0	0.01567
chr1	13111102	13114436	3334	INS	Non-Reference	L1PA4,L1PA4	INTERGENIC	0	0.039024	0.022792
chr1	13146617	13146873	-256	DEL	Reference	AluSp	INTERGENIC	0	0.004878	0.002849
chr1	13181502	13181756	-254	DEL	Reference	AluSp	INTERGENIC	0	0.017073	0.009972
chr1	13185276	13186123	-847	DEL	Reference	L1P1	INTERGENIC	0.010274	0	0.004274
chr1	13372144	13372451	-307	DEL	Reference	AluYe5	INTERGENIC	0.003425	0	0.001425
chr1	13373660	13373965	-305	DEL	Reference	AluY	INTERGENIC	0.003425	0	0.001425
chr1	13382318	13382625	-307	DEL	Reference	AluSg7	INTERGENIC	0.003425	0	0.001425
chr1	13673225	13673536	-311	DEL	Reference	AluYb8	INTERGENIC	0.020548	0	0.008547
chr1	13927631	13928460	829	INS	Non-Reference	SVA_F	INTRONIC	0.006849	0	0.002849
chr1	14078689	14079007	318	INS	Non-Reference	AluYa5	INTRONIC	0	0.017073	0.009972
chr1	15798530	15798839	-309	DEL	Reference	AluSp	INTRONIC	0.030822	0.014634	0.021368
chr1	15816329	15816644	315	INS	Non-Reference	AluY	INTRONIC	0.013699	0	0.005698
chr1	16037851	16038184	-333	DEL	Reference	AluSz	INTRONIC	0.003425	0	0.001425
chr1	16426434	16426755	-321	DEL	Reference	AluSp	INTRONIC	0.006849	0	0.002849
chr1	16674421	16674732	-311	DEL	Reference	AluYb8	INTRONIC	0.496575	0.446341	0.467236
chr1	16705348	16705928	-580	DEL	Reference	AluSq	INTRONIC	0.017123	0	0.007123
chr1	16733489	16733821	-332	DEL	Reference	AluYc	INTERGENIC	0.19863	0.136585	0.162393
chr1	16950111	16950405	-294	DEL	Reference	AluSq2	INTRONIC	0.356164	0	0.148148
chr1	16951884	16952142	-258	DEL	Reference	AluSx4	INTRONIC	0.270548	0	0.112536
chr1	17358269	17358591	-322	DEL	Reference	AluYe5	INTRONIC	0.818493	0.731707	0.767806
chr1	17379101	17379413	-312	DEL	Reference	AluYe5	INTRONIC	0.089041	0.002439	0.038462
chr1	17944606	17944938	332	INS	Non-Reference	AluYb8	INTERGENIC	0.178082	0.002439	0.075499
chr1	19491046	19491360	314	INS	Non-Reference	AluY	INTRONIC	0	0.036585	0.021368
chr1	19571782	19572100	318	INS	Non-Reference	AluYa5	INTRONIC	0.089041	0	0.037037
chr1	19930589	19930909	320	INS	Non-Reference	AluYa5	INTERGENIC	0.041096	0.121951	0.088319
chr1	21030026	21030353	327	INS	Non-Reference	AluYa5	INTRONIC	0.020548	0	0.008547
chr1	21756036	21756352	-316	DEL	Reference	AluSz	INTRONIC	0	0.002439	0.001425
chr1	21760438	21760817	-379	DEL	Reference	AluSq4	INTRONIC	0.010274	0	0.004274
chr1	22009083	22009388	-305	DEL	Reference	AluY	INTRONIC	0.05137	0.021951	0.034188
chr1	22094285	22094596	-311	DEL	Reference	AluY	EXONIC	0.034247	0	0.014245
chr1	23392083	23392400	317	INS	Non-Reference	AluYa5	INTRONIC	0.003425	0	0.001425
chr1	23941013	23941337	-324	DEL	Reference	AluSx1	INTERGENIC	0	0.012195	0.007123
chr1	24076509	24076825	-316	DEL	Reference	AluYa5	INTRONIC	0.321918	0.443902	0.393162
chr1	24461306	24461631	-325	DEL	Reference	AluSp	INTRONIC	0.020548	0	0.008547
chr1	24602304	24602590	-286	DEL	Reference	AluYd8	INTRONIC	0.178082	0	0.074074
chr1	24634837	24635148	311	INS	Non-Reference	AluSz	INTERGENIC	0.438356	0.14878	0.269231
chr1	24832195	24835017	-2822	DEL	Reference	SVA_E	INTRONIC	0	1	0.584046
chr1	24832196	24835018	-2822	DEL	Reference	SVA_E	INTRONIC	0.794521	0	0.330484
chr1	25575976	25576274	-298	DEL	Reference	AluSz	INTRONIC	0.003425	0	0.001425
chr1	25902094	25902424	330	INS	Non-Reference	AluYa5	INTRONIC	0.212329	0	0.088319
chr1	26163320	26163646	-326	DEL	Reference	AluYa5	EXONIC	0.465753	0	0.193732
chr1	26561315	26561639	324	INS	Non-Reference	AluYb8	INTRONIC	0.006849	0	0.002849
chr1	26669620	26669936	316	INS	Non-Reference	AluY	INTRONIC	0.003425	0	0.001425
chr1	26904035	26904352	317	INS	Non-Reference	AluYd8	INTERGENIC	0.215753	0.341463	0.289174
chr1	26989964	26990279	315	INS	Non-Reference	AluYb8	INTERGENIC	0.003425	0	0.001425
chr1	27477601	27477930	-329	DEL	Reference	AluYa5	INTRONIC	0.325342	0.112195	0.200855
chr1	27796906	27797258	-352	DEL	Reference	AluSx4	INTRONIC	0	0.002439	0.001425
chr1	27921288	27921597	-309	DEL	Reference	AluYb8	INTERGENIC	0	0.709756	0.41453
chr1	28055471	28055771	300	INS	Non-Reference	AluY	INTRONIC	0.030822	0	0.012821
chr1	28183042	28183377	335	INS	Non-Reference	AluY	INTRONIC	0	0.002439	0.001425
chr1	28307415	28307729	314	INS	Non-Reference	AluSp	INTERGENIC	0.013699	0.009756	0.011396
chr1	28448780	28449095	315	INS	Non-Reference	AluYa5	INTRONIC	0.143836	0	0.059829
chr1	28462012	28464792	2780	INS	Non-Reference	SVA_E	INTRONIC	0.05137	0	0.021368
chr1	28498799	28499093	-294	DEL	Reference	AluSg	EXONIC	0	0.002439	0.001425
chr1	28571786	28572120	334	INS	Non-Reference	AluYa5	INTRONIC	0.215753	0.290244	0.259259
chr1	28695651	28695974	-323	DEL	Reference	AluYa5	INTRONIC	0.034247	0	0.014245
chr1	28994947	28995260	313	INS	Non-Reference	AluYa5	INTRONIC	0.366438	0.236585	0.290598
chr1	29183990	29184286	-296	DEL	Reference	AluSq4	INTERGENIC	0.003425	0	0.001425
chr1	29904214	29910256	6042	INS	Non-Reference	L1HS	INTERGENIC	0.030822	0	0.012821
chr1	30567797	30568812	-1015	DEL	Reference	L1HS	INTERGENIC	0.246575	0.017073	0.112536
chr1	30617660	30617973	313	INS	Non-Reference	AluYa5	INTERGENIC	0.030822	0.002439	0.014245
chr1	31431743	31432011	268	INS	Non-Reference	AluSz	INTRONIC	0.496575	0	0.206553
chr1	31538744	31544846	6102	INS	Non-Reference	L1HS	INTRONIC	0	0.380488	0.222222
chr1	32445900	32446210	310	INS	Non-Reference	AluYa5	INTRONIC	0.013699	0	0.005698
chr1	34170730	34171062	332	INS	Non-Reference	AluYa5	INTRONIC	0.071918	0.002439	0.031339
chr1	34583006	34589045	6039	INS	Non-Reference	L1HS	INTERGENIC	0.013699	0	0.005698
chr1	35161524	35161845	-321	DEL	Reference	AluYh3	INTERGENIC	0.493151	0.92439	0.745014
chr1	35382299	35382610	311	INS	Non-Reference	AluYa5	INTRONIC	0.003425	0	0.001425
chr1	35885185	35885528	343	INS	Non-Reference	AluYa5	INTRONIC	0	0.002439	0.001425
chr1	36201590	36201896	306	INS	Non-Reference	AluYb8	INTERGENIC	0.013699	0	0.005698
chr1	37445456	37445760	-304	DEL	Reference	AluSz	INTRONIC	0.003425	0	0.001425
chr1	37983261	37983584	323	INS	Non-Reference	AluJb	INTRONIC	0.003425	0	0.001425
chr1	39798047	39798365	318	INS	Non-Reference	AluYa5	INTERGENIC	0.006849	0	0.002849
chr1	39888757	39889074	317	INS	Non-Reference	AluYa5	INTRONIC	0	0.031707	0.018519
chr1	40014243	40014569	326	INS	Non-Reference	AluYa5	INTERGENIC	0	0.002439	0.001425
chr1	40059014	40059317	303	INS	Non-Reference	AluYh3	INTRONIC	0.140411	0	0.058405
chr1	40147796	40148122	326	INS	Non-Reference	AluYb8	INTERGENIC	0.003425	0	0.001425
chr1	40228218	40228515	-297	DEL	Reference	AluSx1	INTRONIC	0	0.002439	0.001425
chr1	40267345	40267640	-295	DEL	Reference	AluJb	INTRONIC	0.006849	0.02439	0.017094
chr1	41606053	41606929	-876	DEL	Reference	HAL1ME	INTRONIC	0.017123	0	0.007123
chr1	41935598	41941664	6066	INS	Non-Reference	L1HS	INTERGENIC	0.006849	0	0.002849
chr1	42277506	42277821	-315	DEL	Reference	AluYa5	INTRONIC	0.664384	0.773171	0.72792
chr1	42542529	42542852	-323	DEL	Reference	AluYb8	INTRONIC	0.099315	0.180488	0.146724
chr1	42986439	42986762	323	INS	Non-Reference	AluSc	INTRONIC	0.003425	0	0.001425
chr1	43159930	43160241	311	INS	Non-Reference	AluY	INTERGENIC	0.003425	0	0.001425
chr1	43391784	43392120	-336	DEL	Reference	AluY	INTRONIC	0.702055	0.631707	0.660969
chr1	43672251	43672557	-306	DEL	Reference	AluSg	INTRONIC	0.006849	0	0.002849
chr1	43780661	43783253	2592	INS	Non-Reference	SVA_F	INTRONIC	0.003425	0.031707	0.019943
chr1	44270798	44271391	593	INS	Non-Reference	L1HS	INTRONIC	0	0.017073	0.009972
chr1	44951950	44952262	-312	DEL	Reference	AluYa5	INTRONIC	0.19863	0.163415	0.178063
chr1	45325291	45325619	328	INS	Non-Reference	AluYb8	INTERGENIC	0.017123	0	0.007123
chr1	45625043	45625512	469	INS	Non-Reference	AluYk4	INTERGENIC	0	0.007317	0.004274
chr1	45741614	45741926	-312	DEL	Reference	AluYk11	INTRONIC	0.236301	0.302439	0.274929
chr1	45900435	45900764	-329	DEL	Reference	AluYb8	INTRONIC	0.863014	0	0.358974
chr1	46213358	46213692	334	INS	Non-Reference	AluYb8	INTRONIC	0.15411	0.370732	0.280627
chr1	47017071	47018307	1236	INS	Non-Reference	L1HS	INTERGENIC	0.003425	0	0.001425
chr1	47076549	47076860	-311	DEL	Reference	AluY	INTRONIC	0	0.002439	0.001425
chr1	47339352	47339681	329	INS	Non-Reference	AluY	INTRONIC	0.003425	0	0.001425
chr1	48738793	48739114	321	INS	Non-Reference	AluYa5	INTRONIC	0.003425	0	0.001425
chr1	49069402	49071903	-2501	DEL	Reference	L1P3	INTRONIC	0.020548	0	0.008547
chr1	49259851	49261445	-1594	DEL	Reference	L1P1	INTRONIC	0.010274	0	0.004274
chr1	50337940	50338266	326	INS	Non-Reference	AluYb8	INTERGENIC	0.006849	0	0.002849
chr1	51509246	51509559	313	INS	Non-Reference	AluYb8	INTRONIC	0.085616	0	0.035613
chr1	52430174	52436244	6070	INS	Non-Reference	L1HS	INTRONIC	0.013699	0	0.005698
chr1	52809148	52809479	331	INS	Non-Reference	AluY	INTRONIC	0.003425	0	0.001425
chr1	54316344	54316698	-354	DEL	Reference	AluYb8	INTRONIC	0	0.056098	0.032764
chr1	54821878	54822196	-318	DEL	Reference	AluYa5	INTRONIC	0.202055	0.212195	0.207977
chr1	54910357	54910651	294	INS	Non-Reference	AluYb8	INTRONIC	0.003425	0	0.001425
chr1	55198134	55204176	6042	INS	Non-Reference	L1HS	INTRONIC	0.003425	0	0.001425
chr1	55607144	55607455	311	INS	Non-Reference	AluYa5	INTRONIC	0.017123	0	0.007123
chr1	55939713	55942875	3162	INS	Non-Reference	L1HS,L1HS	INTRONIC	0.164384	0.12439	0.141026
chr1	56365434	56369289	-3855	DEL	Reference	L1HS	INTRONIC	0.428082	0.626829	0.54416
chr1	56422030	56422347	-317	DEL	Reference	AluYa5	INTRONIC	0.780822	0	0.324786
chr1	56635273	56637331	2058	INS	Non-Reference	SVA_F	INTERGENIC	0.136986	0.014634	0.065527
chr1	56776934	56777273	-339	DEL	Reference	AluYa5	INTRONIC	0.900685	0	0.374644
chr1	57354867	57355197	330	INS	Non-Reference	AluYa5	INTRONIC	0	0.002439	0.001425
chr1	57877539	57877863	-324	DEL	Reference	AluYb8	INTRONIC	0	0.556098	0.324786
chr1	58147481	58147788	307	INS	Non-Reference	AluYk3	INTERGENIC	0.003425	0	0.001425
chr1	58181690	58183455	-1765	DEL	Reference	L1M4a2	INTERGENIC	0.017123	0	0.007123
chr1	58272334	58272606	272	INS	Non-Reference	AluYg6	INTERGENIC	0.342466	0	0.14245
chr1	58593944	58594269	-325	DEL	Reference	AluYa5	INTRONIC	0.082192	0.278049	0.196581
chr1	60004924	60005229	305	INS	Non-Reference	AluY	INTRONIC	0.020548	0.058537	0.042735
chr1	60604039	60604350	-311	DEL	Reference	AluYa5	INTRONIC	0.181507	0.036585	0.096866
chr1	61575294	61578783	-3489	DEL	Reference	L1P2	INTERGENIC	0.003425	0	0.001425
chr1	61924914	61925263	-349	DEL	Reference	AluYc	INTRONIC	0.982877	0.907317	0.938746
chr1	62686148	62686487	-339	DEL	Reference	AluYb8	INTRONIC	0.886986	1	0.952991
chr1	62943188	62943505	317	INS	Non-Reference	AluY	INTERGENIC	0.003425	0	0.001425
chr1	63033727	63034050	323	INS	Non-Reference	AluYa5	INTRONIC	0.034247	0	0.014245
chr1	63038569	63038884	315	INS	Non-Reference	AluYa5	INTRONIC	0.003425	0	0.001425
chr1	63186181	63186740	559	INS	Non-Reference	L1HS	INTRONIC	0.010274	0	0.004274
chr1	63239685	63242475	-2790	DEL	Reference	L1HS,L1HS	INTRONIC	0.174658	0.417073	0.316239
chr1	65443939	65444209	-270	DEL	Reference	L1HS	INTRONIC	0.496575	0.621951	0.569801
chr1	65558490	65564584	-6094	DEL	Reference	L1PA2	INTRONIC	0.232877	0.212195	0.220798
chr1	65613471	65613741	-270	DEL	Reference	AluYb8	INTRONIC	0.160959	0.160976	0.160969
chr1	65670034	65670364	-330	DEL	Reference	AluYa5	INTERGENIC	0.256849	0.202439	0.225071
chr1	65798225	65798558	-333	DEL	Reference	AluYb8	INTRONIC	0.763699	0.380488	0.539886
chr1	65873936	65877573	3637	INS	Non-Reference	L1HS	INTRONIC	0.034247	0	0.014245
chr1	66654964	66655284	320	INS	Non-Reference	AluYb8	INTRONIC	0.003425	0	0.001425
chr1	66735521	66735853	-332	DEL	Reference	AluYb8	INTRONIC	0.736301	0.707317	0.719373
chr1	66742445	66742768	-323	DEL	Reference	AluYk3	INTRONIC	0.023973	0	0.009972
chr1	66789541	66789859	318	INS	Non-Reference	AluYk11	INTERGENIC	0.078767	0	0.032764
chr1	66826289	66826608	319	INS	Non-Reference	AluY	INTRONIC	0.041096	0	0.017094
chr1	69341309	69341628	-319	DEL	Reference	AluYa5	INTERGENIC	0.952055	1	0.980057
chr1	69382395	69382802	407	INS	Non-Reference	L1HS	INTERGENIC	0.003425	0	0.001425
chr1	69478031	69478337	-306	DEL	Reference	AluYa5	INTERGENIC	0.763699	0.765854	0.764957
chr1	69946661	69946978	317	INS	Non-Reference	AluYb8	INTRONIC	0.037671	0.068293	0.055556
chr1	70302428	70302751	-323	DEL	Reference	AluYa5	INTRONIC	0.181507	0.121951	0.146724
chr1	70414975	70416251	1276	INS	Non-Reference	SVA_F	INTRONIC	0.003425	0	0.001425
chr1	70480506	70480837	-331	DEL	Reference	AluY	INTRONIC	0.952055	1	0.980057
chr1	71094807	71095131	324	INS	Non-Reference	AluYa5	INTRONIC	0.006849	0	0.002849
chr1	71275635	71275945	-310	DEL	Reference	AluYb8	INTRONIC	0	1	0.584046
chr1	72048423	72048741	318	INS	Non-Reference	AluYe5	INTRONIC	0.191781	0.090244	0.132479
chr1	72161163	72161484	321	INS	Non-Reference	AluYa5	INTRONIC	0.020548	0	0.008547
chr1	73287917	73288232	-315	DEL	Reference	AluYa5	INTERGENIC	0.825342	1	0.92735
chr1	73303100	73303451	-351	DEL	Reference	AluY	INTERGENIC	0.342466	0.419512	0.387464
chr1	74059339	74059616	277	INS	Non-Reference	AluYm1	INTRONIC	0.075342	0	0.031339
chr1	74447359	74448281	-922	DEL	Reference	L1HS	INTRONIC	0.092466	0	0.038462
chr1	74518835	74519569	-734	DEL	Reference	L1HS	INTRONIC	0.273973	0.029268	0.131054
chr1	74682360	74682686	326	INS	Non-Reference	AluY	INTERGENIC	0.058219	0.143902	0.108262
chr1	75024727	75025057	330	INS	Non-Reference	AluYb8	INTERGENIC	0.006849	0	0.002849
chr1	75337146	75337486	340	INS	Non-Reference	AluYi6	INTRONIC	0.006849	0.012195	0.009972
chr1	75546180	75546510	-330	DEL	Reference	AluYb8	INTRONIC	0.94863	0	0.394587
chr1	76390940	76391250	310	INS	Non-Reference	AluYa5	INTRONIC	0.133562	0	0.055556
chr1	76457113	76458576	-1463	DEL	Reference	L1PA3	INTRONIC	0.003425	0	0.001425
chr1	76634680	76634963	-283	DEL	Reference	AluYa5	INTERGENIC	0.660959	0.407317	0.512821
chr1	77003279	77003617	338	INS	Non-Reference	AluYb8	INTRONIC	0.126712	0.426829	0.301994
chr1	77299296	77299613	317	INS	Non-Reference	AluYa5	INTRONIC	0.044521	0.197561	0.133903
chr1	77861861	77862167	-306	DEL	Reference	AluSz6	INTRONIC	0.119863	0.002439	0.051282
chr1	78865510	78865836	326	INS	Non-Reference	AluYa5	INTERGENIC	0.089041	0.170732	0.136752
chr1	78967888	78968206	318	INS	Non-Reference	AluYa5	INTRONIC	0.061644	0	0.025641
chr1	79648487	79648804	-317	DEL	Reference	AluYa5	INTERGENIC	0.383562	0.482927	0.441595
chr1	79796850	79797173	323	INS	Non-Reference	AluYa5	INTERGENIC	0.003425	0	0.001425
chr1	80653734	80654044	-310	DEL	Reference	AluYm1	INTERGENIC	0.167808	0.129268	0.145299
chr1	80728656	80728983	-327	DEL	Reference	AluYa5	INTERGENIC	0	0.456098	0.266382
chr1	80939072	80945263	-6191	DEL	Reference	L1HS	INTERGENIC	0.712329	0.707317	0.709402
chr1	82497608	82497932	-324	DEL	Reference	AluYa5	INTRONIC	0.599315	0.385366	0.474359
chr1	82576961	82577281	-320	DEL	Reference	AluYa5	INTRONIC	0.842466	0.685366	0.750712
chr1	82660275	82661886	-1611	DEL	Reference	L1HS	INTRONIC	0.664384	0.907317	0.806268
chr1	83115115	83115442	327	INS	Non-Reference	AluYb8	INTRONIC	0.003425	0	0.001425
chr1	83144051	83145793	1742	INS	Non-Reference	L1HS	INTRONIC	0.116438	0.217073	0.175214
chr1	83620768	83621576	-808	DEL	Reference	L1MA4A	INTRONIC	0.003425	0	0.001425
chr1	83687481	83687792	311	INS	Non-Reference	AluYa5	INTRONIC	0.020548	0.002439	0.009972
chr1	83971942	83972266	324	INS	Non-Reference	AluYa5	INTRONIC	0.006849	0.017073	0.012821
chr1	84447580	84447906	326	INS	Non-Reference	AluYb8	INTERGENIC	0	0.407317	0.237892
chr1	84737661	84737988	327	INS	Non-Reference	AluYb8	INTERGENIC	0.023973	0.002439	0.011396
chr1	85282937	85283267	-330	DEL	Reference	AluYb8	INTRONIC	0.828767	0.8	0.811966
chr1	85592995	85593309	314	INS	Non-Reference	AluYa5	INTERGENIC	0.143836	0	0.059829
chr1	85940107	85940435	-328	DEL	Reference	AluY	INTRONIC	0.626712	0.709756	0.675214
chr1	86215042	86217340	-2298	DEL	Reference	SVA_F	INTERGENIC	0.078767	0.029268	0.049858
chr1	86215042	86217340	-2298	DEL	Reference	SVA_F	INTERGENIC	0	0.002439	0.001425
chr1	86275297	86276014	-717	DEL	Reference	L1HS	INTRONIC	0.931507	0.770732	0.837607
chr1	86416748	86417069	-321	DEL	Reference	AluYa5	INTERGENIC	0.013699	0.043902	0.031339
chr1	86528447	86528842	-395	DEL	Reference	L1MB3	INTERGENIC	0.023973	0	0.009972
chr1	86631307	86632695	-1388	DEL	Reference	L1P1	INTRONIC	0.006849	0	0.002849
chr1	87038301	87038634	333	INS	Non-Reference	AluYa5	INTRONIC	0	0.002439	0.001425
chr1	87093858	87094176	318	INS	Non-Reference	AluYa5	INTRONIC	0.054795	0	0.022792
chr1	87316896	87317216	320	INS	Non-Reference	AluYa5	INTRONIC	0.006849	0	0.002849
chr1	88743864	88744185	321	INS	Non-Reference	AluYb8	INTRONIC	0.037671	0.007317	0.019943
chr1	88814045	88814371	326	INS	Non-Reference	AluYb8	INTRONIC	0.006849	0	0.002849
chr1	89118560	89119587	1027	INS	Non-Reference	L1HS	INTRONIC	0.003425	0	0.001425
chr1	89819577	89819894	317	INS	Non-Reference	AluYa5	INTRONIC	0.003425	0	0.001425
chr1	91047900	91048230	330	INS	Non-Reference	AluYa5	INTERGENIC	0.010274	0	0.004274
chr1	91159214	91159497	-283	DEL	Reference	AluYa5	INTRONIC	0.972603	0	0.404558
chr1	91448538	91448993	-455	DEL	Reference	L1HS	INTERGENIC	0.527397	0.595122	0.566952
chr1	91768787	91769105	318	INS	Non-Reference	AluYa5	INTRONIC	0.010274	0.017073	0.014245
chr1	92360977	92367067	6090	INS	Non-Reference	L1HS	INTRONIC	0	0.002439	0.001425
chr1	92719085	92720488	-1403	DEL	Reference	L1P1	INTRONIC	0.003425	0	0.001425
chr1	92950213	92950535	322	INS	Non-Reference	AluYa5	INTRONIC	0.006849	0	0.002849
chr1	93785902	93786215	-313	DEL	Reference	AluY	INTRONIC	0.246575	0.031707	0.121083
chr1	94205422	94205757	335	INS	Non-Reference	AluYa5	INTRONIC	0	0.002439	0.001425
chr1	95224952	95225271	-319	DEL	Reference	AluYa5	INTRONIC	0.811644	0.9	0.863248
chr1	96803559	96803875	316	INS	Non-Reference	AluY	INTRONIC	0.006849	0	0.002849
chr1	97252072	97252396	324	INS	Non-Reference	AluYk3	INTRONIC	0.044521	0.082927	0.066952
chr1	97705141	97705476	335	INS	Non-Reference	AluYb9	INTRONIC	0.003425	0	0.001425
chr1	98139725	98140063	338	INS	Non-Reference	AluYb8	INTERGENIC	0.417808	0.295122	0.346154
chr1	98508276	98509664	-1388	DEL	Reference	L1M2	INTERGENIC	0	0.002439	0.001425
chr1	99206546	99206870	324	INS	Non-Reference	AluYb8	EXONIC	0.106164	0.031707	0.062678
chr1	99933842	99934166	324	INS	Non-Reference	AluYa5	INTRONIC	0	0.004878	0.002849
chr1	99997700	99997999	299	INS	Non-Reference	AluYa5	INTRONIC	0.013699	0	0.005698
chr1	100473048	100473355	307	INS	Non-Reference	AluYe5	INTRONIC	0.184932	0.002439	0.078348
chr1	100572736	100573051	-315	DEL	Reference	L1PREC2	INTRONIC	0	0.002439	0.001425
chr1	100680102	100680978	-876	DEL	Reference	L1P1	INTERGENIC	0.013699	0.002439	0.007123
chr1	100922995	100923315	-320	DEL	Reference	AluYe5	INTRONIC	0	0.170732	0.099715
chr1	102116767	102117083	316	INS	Non-Reference	AluYa5	INTERGENIC	0	0.002439	0.001425
chr1	102272667	102272965	298	INS	Non-Reference	AluYg6	INTRONIC	0.003425	0	0.001425
chr1	102582122	102582452	-330	DEL	Reference	AluY	INTERGENIC	0	0.997561	0.582621
chr1	102630509	102630828	-319	DEL	Reference	AluYa5	INTERGENIC	0.972603	0	0.404558
chr1	103230935	103231245	310	INS	Non-Reference	AluYc	EXONIC	0.092466	0	0.038462
chr1	103379483	103380363	-880	DEL	Reference	L1P1	INTERGENIC	0.003425	0	0.001425
chr1	103601890	103602216	326	INS	Non-Reference	AluYe5	INTRONIC	0.006849	0.002439	0.004274
chr1	104031846	104032163	317	INS	Non-Reference	AluYa5	INTERGENIC	0.236301	0.321951	0.286325
chr1	104177225	104177542	-317	DEL	Reference	AluY	INTRONIC	0.380137	0	0.15812
chr1	104430383	104430683	-300	DEL	Reference	AluYa5	INTERGENIC	0.006849	0	0.002849
chr1	104843813	104849863	-6050	DEL	Reference	L1HS	INTERGENIC	0.013699	0	0.005698
chr1	104885687	104886017	-330	DEL	Reference	AluYa5	INTERGENIC	0	0.970732	0.566952
chr1	105324147	105324421	-274	DEL	Reference	AluYb9	INTERGENIC	0	0.460976	0.269231
chr1	105783951	105784233	282	INS	Non-Reference	AluYa5	INTERGENIC	0.030822	0.002439	0.014245
chr1	106539177	106539707	-530	DEL	Reference	L1MA7	INTRONIC	0.054795	0.002439	0.024217
chr1	106556927	106558806	-1879	DEL	Reference	L1M1	INTERGENIC	0.041096	0.002439	0.018519
chr1	107107844	107108160	316	INS	Non-Reference	AluYa5	INTERGENIC	0.023973	0	0.009972
chr1	107830681	107832820	2139	INS	Non-Reference	L1HS,L1HS	INTRONIC	0.003425	0	0.001425
chr1	108215664	108215989	325	INS	Non-Reference	AluYb8	INTERGENIC	0.253425	0	0.105413
chr1	108252012	108252940	-928	DEL	Reference	L1P4	INTRONIC	0.034247	0	0.014245
chr1	108358265	108358737	-472	DEL	Reference	L1PA5	INTRONIC	0.003425	0	0.001425
chr1	108642245	108642585	340	INS	Non-Reference	AluYa8	INTRONIC	0	0.002439	0.001425
chr1	109288251	109288502	-251	DEL	Reference	AluYm1	INTERGENIC	0.157534	0.021951	0.078348
chr1	110138145	110138832	-687	DEL	Reference	L1ME4b	EXONIC	0.003425	0	0.001425
chr1	111158887	111159213	-326	DEL	Reference	AluYa5	INTRONIC	0.020548	0.004878	0.011396
chr1	111489646	111489982	336	INS	Non-Reference	AluYa5	INTRONIC	0.15411	0.070732	0.105413
chr1	111639406	111641966	2560	INS	Non-Reference	SVA_E	INTRONIC	0.099315	0.058537	0.075499
chr1	112193372	112193695	323	INS	Non-Reference	AluYa5	INTRONIC	0.126712	0	0.052707
chr1	112452344	112452644	-300	DEL	Reference	AluSp	INTRONIC	0.010274	0	0.004274
chr1	112847905	112848222	317	INS	Non-Reference	AluY	INTRONIC	0.126712	0.097561	0.109687
chr1	112973365	112973680	315	INS	Non-Reference	AluYa5	EXONIC	0.023973	0	0.009972
chr1	113173009	113173298	-289	DEL	Reference	AluYa5	INTRONIC	0.119863	0.143902	0.133903
chr1	113652190	113652524	334	INS	Non-Reference	AluYb8	INTRONIC	0.003425	0	0.001425
chr1	114500898	114501210	-312	DEL	Reference	AluYa5	INTRONIC	0.465753	0	0.193732
chr1	115096640	115102713	6073	INS	Non-Reference	L1HS	INTERGENIC	0	0.004878	0.002849
chr1	115254267	115254551	-284	DEL	Reference	AluYa5	INTRONIC	0.332192	0	0.138177
chr1	115864690	115870746	6056	INS	Non-Reference	L1HS	INTERGENIC	0	0.002439	0.001425
chr1	116097593	116097922	329	INS	Non-Reference	AluY	INTERGENIC	0.003425	0.002439	0.002849
chr1	116438205	116444257	6052	INS	Non-Reference	L1HS	INTRONIC	0.164384	0.004878	0.071225
chr1	116538202	116538533	331	INS	Non-Reference	AluY	INTRONIC	0	0.002439	0.001425
chr1	117829801	117830128	327	INS	Non-Reference	AluYb9	INTRONIC	0	0.002439	0.001425
chr1	118447174	118447718	-544	DEL	Reference	L1M5	INTERGENIC	0.082192	0	0.034188
chr1	119016148	119016467	-319	DEL	Reference	AluYg6	INTERGENIC	0.034247	0	0.014245
chr1	120320853	120321176	-323	DEL	Reference	AluYa5	INTRONIC	0.928082	0.836585	0.874644
chr1	120402065	120402367	-302	DEL	Reference	AluYe5	INTRONIC	0.674658	0.604878	0.633903
chr1	120459001	120459323	322	INS	Non-Reference	AluYg6	INTRONIC	0.068493	0	0.02849
chr1	121149849	121150172	-323	DEL	Reference	AluYb8	INTERGENIC	0.763699	0.617073	0.678063
chr1	121402919	121403388	-469	DEL	Reference	L1HS	INTRONIC	0	0.378049	0.220798
chr1	122255335	122257586	2251	INS	Non-Reference	L1HS,L1HS	INTERGENIC	0	0	0
chr1	122263480	122265729	2249	INS	Non-Reference	L1HS,L1HS	INTERGENIC	0	0.07561	0.04416
chr1	122265338	122267585	2247	INS	Non-Reference	L1HS,L1HS	INTERGENIC	0.174658	0.268293	0.229345
chr1	122267206	122269458	2252	INS	Non-Reference	L1HS,L1HS	INTERGENIC	0	0.04878	0.02849
chr1	122285862	122288089	2227	INS	Non-Reference	L1HS	INTERGENIC	0	0	0
chr1	122287729	122289977	2248	INS	Non-Reference	L1HS,L1HS	INTERGENIC	0	0	0
chr1	122297059	122299311	2252	INS	Non-Reference	L1HS,L1HS	INTERGENIC	0	0	0
chr1	122300791	122303043	2252	INS	Non-Reference	L1HS,L1HS	INTERGENIC	0	0	0
chr1	122302657	122304906	2249	INS	Non-Reference	L1HS,L1HS	INTERGENIC	0	0	0
chr1	122315719	122317969	2250	INS	Non-Reference	L1HS,L1HS	INTERGENIC	0	0	0
chr1	122358623	122360868	2245	INS	Non-Reference	L1HS,L1HS	INTERGENIC	0.058219	0	0.024217
chr1	122364222	122366465	2243	INS	Non-Reference	L1HS,L1HS	INTERGENIC	0	0.004878	0.002849
chr1	122373553	122375805	2252	INS	Non-Reference	L1HS,L1HS	INTERGENIC	0	0.019512	0.011396
chr1	122375430	122377682	2252	INS	Non-Reference	L1HS,L1HS	INTERGENIC	0	0.004878	0.002849
chr1	122390352	122392595	2243	INS	Non-Reference	L1HS,L1HS	INTERGENIC	0	0.263415	0.153846
chr1	125018602	125019390	-788	DEL	Reference	L1P1	INTERGENIC	0.003425	0	0.001425
chr1	143283265	143284515	1250	INS	Non-Reference	L1PA2,L1PA2	INTERGENIC	0	0.014634	0.008547
chr1	143476812	143477142	330	INS	Non-Reference	AluYb8	INTRONIC	0.010274	0	0.004274
chr1	143916784	143917101	-317	DEL	Reference	AluYa5	INTRONIC	0.017123	0	0.007123
chr1	143995251	143995569	318	INS	Non-Reference	AluY	INTRONIC	0	0.004878	0.002849
chr1	144118893	144119228	-335	DEL	Reference	AluY	INTERGENIC	0.472603	0	0.196581
chr1	144118897	144119228	-331	DEL	Reference	AluY	INTERGENIC	0	0.292683	0.17094
chr1	144134800	144135383	-583	DEL	Reference	L1MA5	INTERGENIC	0.160959	0	0.066952
chr1	144329272	144330486	1214	INS	Non-Reference	L1HS	INTRONIC	0	0	0
chr1	144637221	144642659	5438	INS	Non-Reference	L1HS	INTRONIC	0	0.126829	0.074074
chr1	144637230	144640022	2792	INS	Non-Reference	L1HS	INTRONIC	0	0	0
chr1	144637501	144638709	1208	INS	Non-Reference	L1HS	INTRONIC	0	0	0
chr1	144823504	144823824	320	INS	Non-Reference	AluYa5	INTRONIC	0.020548	0	0.008547
chr1	144830074	144830657	-583	DEL	Reference	L1MA5	INTRONIC	0.178082	0	0.074074
chr1	144846228	144846564	-336	DEL	Reference	AluY	INTRONIC	0	0.346341	0.202279
chr1	144846230	144846566	-336	DEL	Reference	AluY	INTRONIC	0.369863	0	0.153846
chr1	145216460	145216792	332	INS	Non-Reference	AluYa5	INTRONIC	0	0.002439	0.001425
chr1	145410306	145410613	-307	DEL	Reference	AluYa8	INTRONIC	0	0.17561	0.102564
chr1	146336442	146336754	-312	DEL	Reference	AluYa5	INTRONIC	0.034247	0.04878	0.042735
chr1	146428261	146428574	-313	DEL	Reference	AluYe5	INTERGENIC	0.030822	0	0.012821
chr1	146436726	146437045	319	INS	Non-Reference	AluYg6	INTERGENIC	0.058219	0	0.024217
chr1	146471007	146471336	329	INS	Non-Reference	AluY	INTERGENIC	0.061644	0.031707	0.04416
chr1	146676701	146677018	317	INS	Non-Reference	AluYb8	INTRONIC	0.010274	0	0.004274
chr1	146745224	146745544	320	INS	Non-Reference	AluYb8	INTRONIC	0.010274	0	0.004274
chr1	147652994	147653301	307	INS	Non-Reference	AluYh3	INTRONIC	0.626712	1	0.844729
chr1	148279383	148279697	314	INS	Non-Reference	AluYm1	EXONIC	0.023973	0.007317	0.014245
chr1	148304706	148305023	-317	DEL	Reference	AluYm1	INTRONIC	0.099315	0.014634	0.049858
chr1	148503921	148504229	-308	DEL	Reference	AluYa5	INTRONIC	0.003425	0	0.001425
chr1	148702813	148703126	-313	DEL	Reference	AluYe5	INTRONIC	0.407534	0	0.169516
chr1	149392782	149393092	-310	DEL	Reference	AluYa5	INTRONIC	0.003425	0.002439	0.002849
chr1	149417081	149417407	-326	DEL	Reference	AluY	INTRONIC	0	0.009756	0.005698
chr1	149957134	149957486	-352	DEL	Reference	L1P2	INTRONIC	0.037671	0	0.01567
chr1	150411410	150411740	-330	DEL	Reference	AluSx	INTRONIC	0.270548	0.256098	0.262108
chr1	150540611	150541515	-904	DEL	Reference	AluSc	INTERGENIC	0.017123	0.126829	0.081197
chr1	150588275	150588614	-339	DEL	Reference	AluSg4	INTRONIC	0.003425	0	0.001425
chr1	150718959	150719293	-334	DEL	Reference	AluYa5	INTRONIC	0.958904	1	0.982906
chr1	151074028	151074362	-334	DEL	Reference	AluYk4	INTRONIC	0.003425	0	0.001425
chr1	151212582	151212895	-313	DEL	Reference	AluSc	INTRONIC	0.003425	0	0.001425
chr1	151629211	151631927	2716	INS	Non-Reference	SVA_E	INTRONIC	0.068493	0	0.02849
chr1	151662914	151663248	334	INS	Non-Reference	AluYb8	INTRONIC	0.010274	0.029268	0.021368
chr1	152471408	152477468	6060	INS	Non-Reference	L1HS	INTERGENIC	0.089041	0.136585	0.116809
chr1	152485937	152486488	551	INS	Non-Reference	L1HS	INTERGENIC	0.020548	0	0.008547
chr1	152887693	152888020	327	INS	Non-Reference	AluYa5	INTERGENIC	0	0.002439	0.001425
chr1	153161230	153161487	-257	DEL	Reference	L1M2	INTERGENIC	0.294521	0.536585	0.435897
chr1	153696118	153696444	-326	DEL	Reference	AluY	INTERGENIC	0.047945	0	0.019943
chr1	154151282	154151603	321	INS	Non-Reference	AluY	INTRONIC	0.356164	0	0.148148
chr1	154525845	154526154	-309	DEL	Reference	AluSx4	INTRONIC	0.010274	0	0.004274
chr1	155238948	155239581	-633	DEL	Reference	AluSx3	INTRONIC	0	0	0
chr1	155750756	155751063	-307	DEL	Reference	AluSx1	INTRONIC	0	0.002439	0.001425
chr1	155753005	155753316	311	INS	Non-Reference	AluSq	INTRONIC	0	0.002439	0.001425
chr1	156237478	156237788	-310	DEL	Reference	AluSz6	INTRONIC	0.006849	0	0.002849
chr1	156586449	156588958	2509	INS	Non-Reference	SVA_F	INTRONIC	0.054795	0	0.022792
chr1	156827078	156827390	312	INS	Non-Reference	AluYa5	INTRONIC	0.006849	0	0.002849
chr1	156835440	156836994	1554	INS	Non-Reference	L1HS	INTRONIC	0.003425	0	0.001425
chr1	158211635	158217731	6096	INS	Non-Reference	L1HS	INTERGENIC	0.006849	0	0.002849
chr1	158659581	158659909	-328	DEL	Reference	AluYb8	INTRONIC	0.681507	0.278049	0.445869
chr1	158742241	158742563	-322	DEL	Reference	AluYa5	INTRONIC	0.373288	0.490244	0.441595
chr1	158837840	158839052	-1212	DEL	Reference	L1M4c	INTRONIC	0.003425	0	0.001425
chr1	159495601	159495914	313	INS	Non-Reference	AluYa5	INTRONIC	0	0.002439	0.001425
chr1	160531121	160531432	311	INS	Non-Reference	AluYa5	INTERGENIC	0.202055	0.029268	0.10114
chr1	160985050	160985361	-311	DEL	Reference	AluSq2	INTERGENIC	0.75	0.465854	0.584046
chr1	162082875	162083195	-320	DEL	Reference	AluYa5	INTRONIC	0.869863	1	0.945869
chr1	162486955	162487266	-311	DEL	Reference	AluYa5	INTRONIC	0.106164	0	0.04416
chr1	163273178	163273468	-290	DEL	Reference	L1M4	INTRONIC	0	0.002439	0.001425
chr1	163324032	163324363	331	INS	Non-Reference	AluYb8	INTRONIC	0.003425	0	0.001425
chr1	164078575	164078890	-315	DEL	Reference	L1MC4	INTERGENIC	0	0.004878	0.002849
chr1	164148340	164148667	327	INS	Non-Reference	AluYa5	INTERGENIC	0.034247	0	0.014245
chr1	164773527	164773859	332	INS	Non-Reference	AluYa5	INTRONIC	0	0.031707	0.018519
chr1	165379429	165379722	293	INS	Non-Reference	L1HS	INTRONIC	0.006849	0.014634	0.011396
chr1	165583898	165589962	6064	INS	Non-Reference	L1HS	INTERGENIC	0.05137	0.109756	0.08547
chr1	165804345	165804660	315	INS	Non-Reference	AluYa5	INTRONIC	0.003425	0	0.001425
chr1	165920877	165921231	-354	DEL	Reference	AluSx4	INTERGENIC	0.030822	0	0.012821
chr1	166246073	166249088	-3015	DEL	Reference	L1HS	INTRONIC	0.003425	0	0.001425
chr1	166427342	166427856	-514	DEL	Reference	L1P2	INTRONIC	0.034247	0	0.014245
chr1	167743625	167743945	320	INS	Non-Reference	AluYg6	INTRONIC	0.023973	0.031707	0.02849
chr1	167897705	167898024	-319	DEL	Reference	AluYa5	INTRONIC	0.10274	0.007317	0.047009
chr1	168360904	168361238	334	INS	Non-Reference	AluYa5	INTRONIC	0	0.002439	0.001425
chr1	168457794	168459603	-1809	DEL	Reference	L1P3	INTRONIC	0.017123	0.002439	0.008547
chr1	169190782	169191111	-329	DEL	Reference	AluYa5	INTRONIC	0.215753	0.363415	0.301994
chr1	169231627	169231992	-365	DEL	Reference	L1MEc	INTRONIC	0	0.002439	0.001425
chr1	169761276	169761583	-307	DEL	Reference	AluYh3	INTERGENIC	0.006849	0.082927	0.051282
chr1	170626206	170626524	318	INS	Non-Reference	AluYa5	INTRONIC	0.027397	0	0.011396
chr1	170906942	170908159	1217	INS	Non-Reference	L1P1	INTRONIC	0.003425	0	0.001425
chr1	170913313	170913626	313	INS	Non-Reference	AluYa5	INTRONIC	0.113014	0	0.047009
chr1	170956719	170959521	2802	INS	Non-Reference	SVA_F	INTRONIC	0.044521	0	0.018519
chr1	171292080	171292402	-322	DEL	Reference	AluYa5	INTERGENIC	0.164384	0	0.068376
chr1	171526200	171526530	330	INS	Non-Reference	AluY	INTRONIC	0	0.002439	0.001425
chr1	172717026	172717339	-313	DEL	Reference	AluY	INTRONIC	0.19863	0	0.082621
chr1	173110979	173113962	2983	INS	Non-Reference	SVA_F	INTRONIC	0.003425	0	0.001425
chr1	173238452	173238740	-288	DEL	Reference	L1PREC2	INTRONIC	0	0.017073	0.009972
chr1	173975599	173975929	-330	DEL	Reference	AluYa5	INTRONIC	0.787671	0.226829	0.460114
chr1	174233463	174234563	-1100	DEL	Reference	L1PA2	INTRONIC	0.232877	0.002439	0.098291
chr1	174515500	174515822	322	INS	Non-Reference	AluYb8	INTRONIC	0	0.021951	0.012821
chr1	176048878	176049199	-321	DEL	Reference	AluYb8	INTRONIC	0.003425	0	0.001425
chr1	176320657	176320935	278	INS	Non-Reference	AluYa5	INTRONIC	0.044521	0	0.018519
chr1	177455564	177455897	333	INS	Non-Reference	AluYb8	INTRONIC	0	0.002439	0.001425
chr1	177957322	177957642	320	INS	Non-Reference	AluYb8	INTRONIC	0.003425	0	0.001425
chr1	178698262	178698578	316	INS	Non-Reference	AluYa5	INTERGENIC	0	0.002439	0.001425
chr1	178799335	178799654	319	INS	Non-Reference	AluYb8	INTRONIC	0.006849	0	0.002849
chr1	178942409	178942736	327	INS	Non-Reference	AluYa5	INTERGENIC	0.003425	0	0.001425
chr1	179366958	179367260	-302	DEL	Reference	AluSz	INTRONIC	0.006849	0	0.002849
chr1	179452392	179452720	-328	DEL	Reference	AluYb8	INTRONIC	0.099315	0	0.041311
chr1	180214696	180215015	-319	DEL	Reference	AluYh7	INTERGENIC	0.818493	1	0.924501
chr1	180303273	180304803	-1530	DEL	Reference	L1P1	INTRONIC	0.003425	0.07561	0.045584
chr1	180323854	180324178	-324	DEL	Reference	AluYb8	INTRONIC	0	0.919512	0.537037
chr1	180869406	180869687	-281	DEL	Reference	L1P1	INTRONIC	0	0.009756	0.005698
chr1	180888413	180888734	321	INS	Non-Reference	AluYa5	EXONIC	0.280822	0	0.116809
chr1	181078274	181078595	321	INS	Non-Reference	AluY	INTRONIC	0.393836	0	0.163818
chr1	181164299	181164625	326	INS	Non-Reference	AluYb8	INTRONIC	0.013699	0	0.005698
chr1	181938846	181939170	324	INS	Non-Reference	AluYa5	INTRONIC	0.006849	0.039024	0.025641
chr1	182320189	182320501	-312	DEL	Reference	AluYa5	INTRONIC	0.332192	0.078049	0.183761
chr1	182451705	182452029	324	INS	Non-Reference	AluYa5	INTRONIC	0.239726	0.363415	0.311966
chr1	182982871	182983172	-301	DEL	Reference	AluYg6	INTERGENIC	0.482877	0.109756	0.264957
chr1	183994051	183994464	413	INS	Non-Reference	AluY	INTRONIC	0.034247	0	0.014245
chr1	184055981	184056290	309	INS	Non-Reference	AluYe5	INTRONIC	0.013699	0	0.005698
chr1	184309591	184309907	-316	DEL	Reference	AluYa5	INTRONIC	0.184932	0.041463	0.10114
chr1	184799722	184800044	-322	DEL	Reference	AluY	INTRONIC	0.708904	0.436585	0.549858
chr1	184845594	184851650	-6056	DEL	Reference	L1HS	INTRONIC	0.691781	0.573171	0.622507
chr1	184967905	184968227	-322	DEL	Reference	AluYb9	INTRONIC	0.691781	0.814634	0.763533
chr1	185403964	185404302	-338	DEL	Reference	AluYb8	INTERGENIC	0.623288	0.54878	0.579772
chr1	185691912	185692225	313	INS	Non-Reference	AluY	INTERGENIC	0.006849	0	0.002849
chr1	185797672	185797994	-322	DEL	Reference	AluYa5	INTRONIC	0.273973	0	0.11396
chr1	186083803	186084123	320	INS	Non-Reference	AluYa5	INTRONIC	0.003425	0	0.001425
chr1	186432728	186433003	275	INS	Non-Reference	AluYb8	INTRONIC	0	0.002439	0.001425
chr1	187212315	187212641	326	INS	Non-Reference	AluYb8	INTRONIC	0.003425	0	0.001425
chr1	187397336	187397657	321	INS	Non-Reference	AluYa5	INTRONIC	0.003425	0	0.001425
chr1	187663109	187663436	327	INS	Non-Reference	AluYa5	INTRONIC	0.003425	0	0.001425
chr1	188205510	188205791	281	INS	Non-Reference	AluYa5	INTERGENIC	0.126712	0.095122	0.108262
chr1	188309972	188310292	-320	DEL	Reference	AluYe5	INTERGENIC	0.006849	0	0.002849
chr1	188347511	188347831	320	INS	Non-Reference	AluYb8	INTERGENIC	0.010274	0	0.004274
chr1	188469076	188469380	304	INS	Non-Reference	AluY	INTERGENIC	0.294521	0.443902	0.381766
chr1	188860766	188866830	6064	INS	Non-Reference	L1HS	INTERGENIC	0.023973	0	0.009972
chr1	189025817	189026152	-335	DEL	Reference	AluYb8	INTRONIC	0.565068	0.617073	0.595442
chr1	189115828	189116099	-271	DEL	Reference	L1HS	INTERGENIC	0.150685	0.017073	0.07265
chr1	191037819	191038415	-596	DEL	Reference	L1PA4	INTRONIC	0.003425	0	0.001425
chr1	191611638	191611963	325	INS	Non-Reference	AluYa5	INTRONIC	0.15411	0.373171	0.282051
chr1	191881194	191887315	6121	INS	Non-Reference	L1HS	INTRONIC	0.017123	0	0.007123
chr1	192039548	192040198	650	INS	Non-Reference	L1HS	INTRONIC	0	0.019512	0.011396
chr1	193705995	193706314	319	INS	Non-Reference	AluYa5	INTRONIC	0.109589	0.039024	0.068376
chr1	195928659	195929176	-517	DEL	Reference	L1HS	INTERGENIC	0.003425	0	0.001425
chr1	196184401	196184726	325	INS	Non-Reference	AluYb8	INTRONIC	0.89726	0	0.373219
chr1	196188916	196189193	-277	DEL	Reference	AluYe5	INTERGENIC	0.893836	0.890244	0.891738
chr1	198274158	198274435	277	INS	Non-Reference	AluYm1	INTRONIC	0.311644	0.095122	0.185185
chr1	198495260	198495568	308	INS	Non-Reference	AluY	INTRONIC	0.003425	0	0.001425
chr1	199042922	199043220	298	INS	Non-Reference	AluYa5	INTRONIC	0.017123	0	0.007123
chr1	199257814	199258127	313	INS	Non-Reference	AluYa5	INTRONIC	0.061644	0	0.025641
chr1	199469598	199471105	-1507	DEL	Reference	L1HS,L1HS	INTERGENIC	0.835616	0.802439	0.816239
chr1	199962114	199965019	2905	INS	Non-Reference	SVA_E	INTRONIC	0.006849	0	0.002849
chr1	200720916	200727018	6102	INS	Non-Reference	L1HS	INTERGENIC	0	0.004878	0.002849
chr1	202026316	202026647	331	INS	Non-Reference	AluYb9	INTERGENIC	0.003425	0	0.001425
chr1	202721071	202721375	-304	DEL	Reference	AluSp	INTERGENIC	0.010274	0	0.004274
chr1	202895901	202896232	331	INS	Non-Reference	AluYb8	INTRONIC	0.003425	0	0.001425
chr1	202917618	202917941	323	INS	Non-Reference	AluYa5	INTRONIC	0.003425	0	0.001425
chr1	203014874	203017429	2555	INS	Non-Reference	SVA_E	INTRONIC	0	0.002439	0.001425
chr1	203095233	203096061	-828	DEL	Reference	L1MEc	INTRONIC	0.003425	0	0.001425
chr1	203779638	203779953	-315	DEL	Reference	AluSx1	INTRONIC	0.034247	0	0.014245
chr1	203911277	203911592	315	INS	Non-Reference	AluSx1	INTRONIC	0.047945	0	0.019943
chr1	204375912	204376239	327	INS	Non-Reference	AluY	INTERGENIC	0.267123	0.170732	0.210826
chr1	207529570	207531065	-1495	DEL	Reference	L1PA5	INTRONIC	0.013699	0	0.005698
chr1	207548114	207549609	-1495	DEL	Reference	L1PA5	INTRONIC	0	0.478049	0.279202
chr1	207548125	207549620	-1495	DEL	Reference	L1PA5	INTRONIC	0.339041	0	0.141026
chr1	207561347	207561652	305	INS	Non-Reference	AluYd8	INTRONIC	0.003425	0	0.001425
chr1	210121958	210122277	-319	DEL	Reference	AluYa5	INTRONIC	0.80137	0.597561	0.682336
chr1	210788672	210788995	-323	DEL	Reference	AluYa5	INTRONIC	0.027397	0	0.011396
chr1	210976253	210976606	-353	DEL	Reference	L1ME3Cz	INTRONIC	0.044521	0.114634	0.08547
chr1	211380014	211382081	2067	INS	Non-Reference	SVA_F	INTRONIC	0	0.002439	0.001425
chr1	211879981	211880248	-267	DEL	Reference	L1PA15	INTERGENIC	0.010274	0.019512	0.01567
chr1	212297791	212299272	-1481	DEL	Reference	SVA_E	EXONIC	0	0.592683	0.346154
chr1	212297793	212299274	-1481	DEL	Reference	SVA_E	EXONIC	0.900685	0	0.374644
chr1	214386799	214387109	310	INS	Non-Reference	AluYa5	INTRONIC	0	0.009756	0.005698
chr1	214737656	214737978	322	INS	Non-Reference	AluYg6	INTERGENIC	0	0.068293	0.039886
chr1	214807063	214807387	324	INS	Non-Reference	AluY	INTERGENIC	0.013699	0	0.005698
chr1	215111931	215112251	320	INS	Non-Reference	AluYa5	INTRONIC	0.373288	0.087805	0.206553
chr1	215542688	215548774	6086	INS	Non-Reference	L1HS	INTERGENIC	0.013699	0	0.005698
chr1	216025382	216025704	322	INS	Non-Reference	AluYb8	INTRONIC	0.047945	0	0.019943
chr1	216444477	216444804	327	INS	Non-Reference	AluYb8	INTERGENIC	0.006849	0	0.002849
chr1	217231026	217231339	-313	DEL	Reference	AluSx1	INTERGENIC	0.030822	0.026829	0.02849
chr1	217284626	217285058	-432	DEL	Reference	L1MA5	INTERGENIC	0	0.126829	0.074074
chr1	217375648	217375928	280	INS	Non-Reference	L1HS	INTERGENIC	0.013699	0.053659	0.037037
chr1	217580732	217581035	-303	DEL	Reference	AluYb9	INTRONIC	0.438356	0.458537	0.450142
chr1	217744169	217744482	-313	DEL	Reference	AluYa5	INTRONIC	0	0.55122	0.321937
chr1	218009146	218015252	-6106	DEL	Reference	L1HS	INTRONIC	0.592466	0.74878	0.683761
chr1	218072286	218073147	-861	DEL	Reference	L1HS	INTERGENIC	0.160959	0.529268	0.376068
chr1	218180566	218180910	344	INS	Non-Reference	AluYa5	INTRONIC	0.003425	0	0.001425
chr1	218612569	218612889	-320	DEL	Reference	AluYa5	INTERGENIC	0.821918	0.865854	0.847578
chr1	219328000	219328331	331	INS	Non-Reference	AluYb8	INTRONIC	0.003425	0	0.001425
chr1	219390052	219390375	323	INS	Non-Reference	AluYe5	INTERGENIC	0.003425	0	0.001425
chr1	219401335	219401613	278	INS	Non-Reference	AluYa5	INTERGENIC	0	0.282927	0.165242
chr1	219749966	219750284	-318	DEL	Reference	AluYb8	INTERGENIC	0	0.809756	0.472934
chr1	220112112	220112432	-320	DEL	Reference	AluYb8	INTRONIC	0	0.319512	0.18661
chr1	220781003	220781319	316	INS	Non-Reference	AluYa5	INTRONIC	0.181507	0.043902	0.10114
chr1	221432617	221432932	315	INS	Non-Reference	AluY	INTERGENIC	0.013699	0	0.005698
chr1	221795813	221796144	331	INS	Non-Reference	AluY	INTERGENIC	0.356164	0	0.148148
chr1	221860801	221861133	-332	DEL	Reference	AluYa5	INTRONIC	0.496575	0	0.206553
chr1	222122801	222123088	287	INS	Non-Reference	AluYa5	INTRONIC	0.054795	0	0.022792
chr1	222751008	222751336	328	INS	Non-Reference	AluYa5	INTRONIC	0.003425	0	0.001425
chr1	223138181	223138500	319	INS	Non-Reference	AluYa5	INTRONIC	0.006849	0	0.002849
chr1	224205119	224205432	-313	DEL	Reference	AluY	INTERGENIC	0.955479	1	0.981481
chr1	224305105	224305455	350	INS	Non-Reference	AluYa5	EXONIC	0	0.002439	0.001425
chr1	225068829	225069099	-270	DEL	Reference	AluYa5	INTRONIC	0	0.978049	0.571225
chr1	225156699	225157013	-314	DEL	Reference	AluYa5	INTRONIC	0.202055	0.107317	0.146724
chr1	225574612	225574930	-318	DEL	Reference	AluY	INTRONIC	0.955479	0.890244	0.917379
chr1	225754188	225754511	323	INS	Non-Reference	AluY	INTRONIC	0.106164	0	0.04416
chr1	227836392	227836704	-312	DEL	Reference	AluYa5	INTRONIC	0.869863	0.882927	0.877493
chr1	228384459	228384788	-329	DEL	Reference	AluYa5	EXONIC	0.876712	0.507317	0.660969
chr1	228679058	228679394	-336	DEL	Reference	AluYa5	INTERGENIC	0.996575	0.995122	0.995726
chr1	228932318	228934808	2490	INS	Non-Reference	SVA_F	INTRONIC	0.006849	0	0.002849
chr1	229237641	229238015	-374	DEL	Reference	L1M5	INTRONIC	0.044521	0.307317	0.198006
chr1	229415326	229415660	334	INS	Non-Reference	AluYb8	INTERGENIC	0.003425	0	0.001425
chr1	229486325	229486626	301	INS	Non-Reference	AluYa5	INTRONIC	0.14726	0	0.061254
chr1	229652420	229652726	306	INS	Non-Reference	AluYa5	INTRONIC	0.003425	0	0.001425
chr1	229759397	229759747	350	INS	Non-Reference	AluYb9	INTERGENIC	0	0.002439	0.001425
chr1	230156524	230162586	6062	INS	Non-Reference	L1HS	INTRONIC	0	0.002439	0.001425
chr1	231167316	231167622	-306	DEL	Reference	AluYa5	INTRONIC	0.386986	0.082927	0.209402
chr1	231523375	231526164	2789	INS	Non-Reference	SVA_E	INTRONIC	0	0.002439	0.001425
chr1	232176225	232176550	325	INS	Non-Reference	AluYa5	INTRONIC	0	0.002439	0.001425
chr1	232202024	232202342	318	INS	Non-Reference	AluYa5	INTERGENIC	0.273973	0	0.11396
chr1	232287372	232287700	-328	DEL	Reference	AluYb8	INTRONIC	0.815068	0.673171	0.732194
chr1	232639783	232640097	-314	DEL	Reference	AluYa5	INTERGENIC	0.311644	0.473171	0.405983
chr1	233017335	233017657	322	INS	Non-Reference	AluY	INTRONIC	0.017123	0	0.007123
chr1	233667733	233673807	6074	INS	Non-Reference	L1HS	INTRONIC	0.003425	0	0.001425
chr1	233729409	233729739	-330	DEL	Reference	AluYb9	INTRONIC	0.510274	0.463415	0.482906
chr1	233826462	233827805	-1343	DEL	Reference	L1P3	INTRONIC	0.928082	0.790244	0.847578
chr1	234451456	234451766	-310	DEL	Reference	AluYa5	INTRONIC	0.705479	0.421951	0.539886
chr1	234669966	234670290	324	INS	Non-Reference	AluYa5	EXONIC	0.59589	0.612195	0.605413
chr1	235386614	235386956	342	INS	Non-Reference	AluYa5	INTRONIC	0	0.002439	0.001425
chr1	235431551	235431862	-311	DEL	Reference	AluSz	INTRONIC	0	0.002439	0.001425
chr1	235891275	235891613	-338	DEL	Reference	AluYb8	INTERGENIC	0	0.509756	0.297721
chr1	236136528	236136840	-312	DEL	Reference	AluY	INTERGENIC	0.05137	0	0.021368
chr1	236374895	236376989	2094	INS	Non-Reference	SVA_F	INTRONIC	0.30137	0.229268	0.259259
chr1	236431625	236431950	-325	DEL	Reference	AluYb8	INTRONIC	0.202055	0.609756	0.440171
chr1	238689007	238689950	-943	DEL	Reference	L1HS,L1HS	INTERGENIC	0.229452	0.312195	0.277778
chr1	238962945	238963265	320	INS	Non-Reference	AluY	INTERGENIC	0.023973	0	0.009972
chr1	239641832	239642115	-283	DEL	Reference	L1P1	INTRONIC	0.39726	0.339024	0.363248
chr1	239959490	239959955	-465	DEL	Reference	L1MEc	INTERGENIC	0.126712	0.068293	0.092593
chr1	240040292	240040586	294	INS	Non-Reference	AluYa5	INTERGENIC	0.003425	0	0.001425
chr1	240080970	240083902	2932	INS	Non-Reference	L1HS,L1HS	INTERGENIC	0.023973	0	0.009972
chr1	240453690	240454014	-324	DEL	Reference	AluYb8	INTRONIC	0.705479	0.802439	0.762108
chr1	240588243	240588564	321	INS	Non-Reference	AluY	INTRONIC	0.003425	0	0.001425
chr1	240826808	240827127	319	INS	Non-Reference	AluYa5	INTRONIC	0.044521	0.002439	0.019943
chr1	240986556	240986881	-325	DEL	Reference	AluYe5	INTRONIC	0.931507	0.914634	0.921652
chr1	241197237	241197552	-315	DEL	Reference	AluYa5	INTRONIC	0.732877	0	0.304843
chr1	242043620	242043935	-315	DEL	Reference	AluY	INTERGENIC	0	0	0
chr1	242238018	242238330	312	INS	Non-Reference	AluYa5	INTRONIC	0.006849	0	0.002849
chr1	243262053	243262349	-296	DEL	Reference	AluSz	INTRONIC	0.020548	0.126829	0.082621
chr1	243277752	243278095	343	INS	Non-Reference	AluYa5	INTRONIC	0	0.002439	0.001425
chr1	243492420	243492726	-306	DEL	Reference	AluSx1	INTRONIC	0	0.002439	0.001425
chr1	244409854	244410193	339	INS	Non-Reference	AluYb8	INTRONIC	0	0.002439	0.001425
chr1	245303187	245303497	-310	DEL	Reference	AluY	INTRONIC	0.010274	0	0.004274
chr1	245600127	245600421	294	INS	Non-Reference	AluSp	INTRONIC	0.623288	0.45122	0.522792
chr1	246298727	246299035	308	INS	Non-Reference	AluYb8	INTRONIC	0.010274	0	0.004274
chr1	246539656	246540285	-629	DEL	Reference	AluSg	INTERGENIC	0.017123	0	0.007123
chr1	246864576	246864886	-310	DEL	Reference	AluYb8	INTRONIC	0.900685	0.534146	0.68661
chr1	247449669	247449990	321	INS	Non-Reference	AluYb8	EXONIC	0.003425	0	0.001425
chr1	247687160	247693213	-6053	DEL	Reference	L1HS	INTRONIC	0.787671	0.865854	0.833333
chr1	247821534	247821939	-405	DEL	Reference	L1M1	INTRONIC	0.075342	0.180488	0.136752
chr1	247907151	247913251	6100	INS	Non-Reference	L1HS	INTERGENIC	0	0.014634	0.008547
chr1	248044506	248044834	-328	DEL	Reference	AluYb8	INTERGENIC	0.626712	0.143902	0.344729
chr1	248067975	248069935	-1960	DEL	Reference	L1P1	INTERGENIC	0	0	0
chr1	248082007	248082511	-504	DEL	Reference	L1PA2	INTERGENIC	0.006849	0	0.002849
chr1	248195355	248195666	311	INS	Non-Reference	AluYa5	INTERGENIC	0.013699	0	0.005698
chr1	248676247	248677599	-1352	DEL	Reference	SVA_F	INTERGENIC	0.160959	0.153659	0.156695
chr1	248943335	248943661	-326	DEL	Reference	AluYb8	INTERGENIC	0.363014	0.497561	0.441595
chr2	1185988	1186297	309	INS	Non-Reference	AluY	INTRONIC	0.003425	0	0.001425
chr2	2257631	2259415	-1784	DEL	Reference	L1HS,L1HS	INTRONIC	0.034247	0	0.014245
chr2	2536162	2536477	315	INS	Non-Reference	AluYe5	INTERGENIC	0.263699	0.546341	0.428775
chr2	3032379	3038490	6111	INS	Non-Reference	L1HS	INTRONIC	0.003425	0	0.001425
chr2	3475475	3475788	313	INS	Non-Reference	AluYa5	INTRONIC	0.219178	0.143902	0.175214
chr2	4733701	4739767	-6066	DEL	Reference	L1HS	INTERGENIC	0.808219	0.992683	0.915954
chr2	4997280	4999499	-2219	DEL	Reference	L1MC3	INTERGENIC	0.013699	0	0.005698
chr2	5069043	5069369	-326	DEL	Reference	AluYg6	INTERGENIC	0.835616	0.809756	0.820513
chr2	5347634	5347901	-267	DEL	Reference	AluYa5	INTERGENIC	0.842466	0.539024	0.665242
chr2	6708177	6709046	-869	DEL	Reference	L1M4	INTERGENIC	0.003425	0	0.001425
chr2	7789314	7789643	329	INS	Non-Reference	AluYb8	INTERGENIC	0.006849	0	0.002849
chr2	8476664	8476971	-307	DEL	Reference	AluYb8	INTRONIC	0	0.978049	0.571225
chr2	8977466	8977778	312	INS	Non-Reference	AluYa5	INTRONIC	0.003425	0	0.001425
chr2	9202166	9202487	-321	DEL	Reference	AluYb8	INTERGENIC	0.041096	0	0.017094
chr2	9387272	9387598	326	INS	Non-Reference	AluYa5	INTRONIC	0.003425	0	0.001425
chr2	9819098	9819447	-349	DEL	Reference	AluYb8	INTERGENIC	0.69863	0.617073	0.650997
chr2	10186498	10188893	2395	INS	Non-Reference	SVA_F	INTERGENIC	0	0.007317	0.004274
chr2	10286002	10286322	320	INS	Non-Reference	AluYg6	INTERGENIC	0.006849	0	0.002849
chr2	10543205	10543523	318	INS	Non-Reference	AluYk3	INTERGENIC	0.075342	0.026829	0.047009
chr2	11176528	11176842	314	INS	Non-Reference	AluYa5	INTRONIC	0	0.002439	0.001425
chr2	11286234	11286545	311	INS	Non-Reference	AluYa5	INTRONIC	0.479452	0.765854	0.646724
chr2	11775777	11778077	2300	INS	Non-Reference	SVA_E	INTRONIC	0.020548	0	0.008547
chr2	11868628	11868946	318	INS	Non-Reference	AluYa5	INTERGENIC	0.003425	0	0.001425
chr2	13043070	13046423	3353	INS	Non-Reference	L1HS,L1HS	INTRONIC	0.143836	0.141463	0.14245
chr2	13213069	13215263	2194	INS	Non-Reference	L1HS,L1HS	INTRONIC	0	0.002439	0.001425
chr2	13368326	13368641	315	INS	Non-Reference	AluYa5	INTRONIC	0.013699	0	0.005698
chr2	13480591	13480903	312	INS	Non-Reference	AluYa5	INTERGENIC	0.167808	0	0.069801
chr2	13795711	13796035	324	INS	Non-Reference	AluY	INTRONIC	0.006849	0	0.002849
chr2	14071388	14071657	-269	DEL	Reference	AluYm1	INTRONIC	0	0.002439	0.001425
chr2	15026161	15026487	-326	DEL	Reference	AluYb9	INTERGENIC	0.743151	0.729268	0.735043
chr2	16110985	16111309	-324	DEL	Reference	AluYa5	INTERGENIC	0.582192	0.465854	0.514245
chr2	18392964	18393258	-294	DEL	Reference	AluY	INTERGENIC	0.410959	0.156098	0.262108
chr2	18772658	18773700	1042	INS	Non-Reference	L1HS	INTERGENIC	0.003425	0	0.001425
chr2	19384978	19385705	-727	DEL	Reference	L1P1	INTERGENIC	0	0.002439	0.001425
chr2	19842896	19843226	330	INS	Non-Reference	AluYb9	INTERGENIC	0.003425	0	0.001425
chr2	19977665	19977994	329	INS	Non-Reference	AluYb8	INTRONIC	0.006849	0	0.002849
chr2	20026602	20026907	-305	DEL	Reference	L1PA3	INTERGENIC	0.003425	0.039024	0.024217
chr2	20466904	20467211	-307	DEL	Reference	AluYa5	INTRONIC	0.794521	0.602439	0.682336
chr2	20711660	20711983	323	INS	Non-Reference	AluYa5	INTRONIC	0.006849	0	0.002849
chr2	20718944	20719226	282	INS	Non-Reference	AluYa5	INTRONIC	0	0.007317	0.004274
chr2	21349906	21350211	-305	DEL	Reference	AluYm1	INTRONIC	0.256849	0.004878	0.109687
chr2	22454692	22455024	332	INS	Non-Reference	AluYb8	INTRONIC	0.003425	0	0.001425
chr2	25004751	25005066	-315	DEL	Reference	AluYb8	INTRONIC	0.965753	0.921951	0.940171
chr2	25727520	25727849	329	INS	Non-Reference	AluYe5	INTERGENIC	0.006849	0	0.002849
chr2	26258862	26259194	332	INS	Non-Reference	AluYb8	INTRONIC	0.003425	0.002439	0.002849
chr2	26599889	26600221	-332	DEL	Reference	AluSc	INTRONIC	0.215753	0.114634	0.156695
chr2	27609161	27609490	329	INS	Non-Reference	AluYa5	INTRONIC	0	0.004878	0.002849
chr2	28131053	28131380	-327	DEL	Reference	AluYa5	INTRONIC	0.736301	0.739024	0.737892
chr2	28865762	28866071	-309	DEL	Reference	AluSq10	INTRONIC	0	0.002439	0.001425
chr2	29315178	29321293	6115	INS	Non-Reference	L1HS	INTRONIC	0.003425	0.002439	0.002849
chr2	31062724	31063025	301	INS	Non-Reference	AluY	INTRONIC	0.027397	0	0.011396
chr2	31119859	31120174	-315	DEL	Reference	AluY	INTRONIC	0.157534	0	0.065527
chr2	31336823	31337139	316	INS	Non-Reference	AluYa5	INTRONIC	0.993151	0	0.413105
chr2	31487025	31487920	-895	DEL	Reference	L1M5	INTERGENIC	0.003425	0	0.001425
chr2	32140772	32141097	325	INS	Non-Reference	AluYb8	INTRONIC	0.010274	0.05122	0.034188
chr2	32731971	32732273	302	INS	Non-Reference	AluYb8	INTRONIC	0.010274	0	0.004274
chr2	32916333	32916785	452	INS	Non-Reference	L1P2	INTRONIC	0	0	0
chr2	33350731	33351043	312	INS	Non-Reference	AluY	INTRONIC	0.006849	0	0.002849
chr2	33556218	33556546	-328	DEL	Reference	AluYb8	INTRONIC	0.441781	0.168293	0.282051
chr2	33800921	33801241	320	INS	Non-Reference	AluYa5	INTRONIC	0.003425	0	0.001425
chr2	34418563	34418870	-307	DEL	Reference	AluY	INTRONIC	0.75	0.602439	0.663818
chr2	34572542	34576509	-3967	DEL	Reference	L1HS,L1HS	INTRONIC	0.020548	0.021951	0.021368
chr2	34782177	34782757	-580	DEL	Reference	L1MA4	INTRONIC	0.164384	0.126829	0.14245
chr2	34845380	34845703	323	INS	Non-Reference	AluYa5	INTRONIC	0	0.002439	0.001425
chr2	35064812	35065157	345	INS	Non-Reference	AluYb8	INTRONIC	0.034247	0.026829	0.029915
chr2	35534931	35538971	4040	INS	Non-Reference	L1HS	INTRONIC	0.017123	0	0.007123
chr2	35865441	35865761	-320	DEL	Reference	AluYa5	INTERGENIC	0.054795	0.15122	0.111111
chr2	35951280	35951594	314	INS	Non-Reference	AluYa5	INTERGENIC	0.092466	0.065854	0.076923
chr2	36232315	36232650	335	INS	Non-Reference	AluYb8	INTERGENIC	0.003425	0	0.001425
chr2	36343099	36349166	6067	INS	Non-Reference	L1HS	INTRONIC	0.119863	0.573171	0.384615
chr2	36562702	36562990	288	INS	Non-Reference	AluYa5	INTRONIC	0.003425	0	0.001425
chr2	36701022	36701341	319	INS	Non-Reference	AluYa5	INTRONIC	0.044521	0	0.018519
chr2	36728517	36728833	-316	DEL	Reference	AluYa5	INTRONIC	0	0.653659	0.381766
chr2	37359194	37359500	306	INS	Non-Reference	AluYa5	INTRONIC	0.010274	0	0.004274
chr2	37958334	37959976	-1642	DEL	Reference	L1P3	INTRONIC	0.113014	0	0.047009
chr2	38370104	38370398	-294	DEL	Reference	AluSx1	INTRONIC	0	0.002439	0.001425
chr2	38624277	38624586	-309	DEL	Reference	AluYd8	INTERGENIC	0.243151	0.019512	0.112536
chr2	38844335	38844677	-342	DEL	Reference	AluYa5	INTRONIC	0.630137	1	0.846154
chr2	39675949	39676275	326	INS	Non-Reference	AluYa5	INTRONIC	0.006849	0.002439	0.004274
chr2	39962939	39963286	347	INS	Non-Reference	AluYb8	INTRONIC	0	0.002439	0.001425
chr2	40750999	40751331	-332	DEL	Reference	AluYb8	INTRONIC	0.339041	0.280488	0.304843
chr2	42214430	42217023	2593	INS	Non-Reference	SVA_F	INTRONIC	0.003425	0	0.001425
chr2	42447094	42447421	327	INS	Non-Reference	AluYb8	INTRONIC	0	0.12439	0.07265
chr2	42902107	42902438	-331	DEL	Reference	AluY	INTERGENIC	0	0.414634	0.242165
chr2	43375008	43375353	345	INS	Non-Reference	AluYa5	INTRONIC	0	0.002439	0.001425
chr2	43431630	43432155	-525	DEL	Reference	AluYa5	INTRONIC	0.30137	0	0.125356
chr2	43431630	43432155	-525	DEL	Reference	AluYa5	INTRONIC	0	0.107317	0.062678
chr2	43660421	43666500	-6079	DEL	Reference	L1PA2	INTRONIC	0.041096	0	0.017094
chr2	44151813	44152145	332	INS	Non-Reference	AluYb8	INTRONIC	0.030822	0	0.012821
chr2	44455238	44457940	2702	INS	Non-Reference	SVA_E	INTRONIC	0	0.058537	0.034188
chr2	44556449	44556769	-320	DEL	Reference	AluYb8	INTRONIC	0.640411	0.67561	0.660969
chr2	46682993	46683309	-316	DEL	Reference	AluYa5	INTERGENIC	0.794521	0.646341	0.707977
chr2	46725403	46725966	-563	DEL	Reference	L1MEf	INTRONIC	0	0.002439	0.001425
chr2	46789843	46790896	-1053	DEL	Reference	L1MEc	INTRONIC	0	0.002439	0.001425
chr2	47430369	47430693	324	INS	Non-Reference	AluYb8	INTRONIC	0.003425	0	0.001425
chr2	47582849	47585714	2865	INS	Non-Reference	SVA_E	INTERGENIC	0.030822	0.119512	0.082621
chr2	48232267	48232597	330	INS	Non-Reference	AluYb8	INTRONIC	0.010274	0	0.004274
chr2	48554696	48557728	-3032	DEL	Reference	SVA_F	INTRONIC	0.30137	0.297561	0.299145
chr2	48763387	48764024	-637	DEL	Reference	L1P3	INTRONIC	0.212329	0.273171	0.247863
chr2	49385743	49386066	-323	DEL	Reference	AluYa5	INTRONIC	0	0.921951	0.538462
chr2	49488491	49488812	321	INS	Non-Reference	AluYa5	INTRONIC	0.003425	0	0.001425
chr2	49506342	49506665	323	INS	Non-Reference	AluYb8	INTRONIC	0.722603	0.709756	0.7151
chr2	50221597	50221884	287	INS	Non-Reference	AluYa5	INTRONIC	0.020548	0	0.008547
chr2	51203570	51203896	326	INS	Non-Reference	AluY	INTERGENIC	0.089041	0	0.037037
chr2	51316692	51318353	-1661	DEL	Reference	L1P1	INTRONIC	0.030822	0	0.012821
chr2	51386331	51386654	323	INS	Non-Reference	AluYk3	INTRONIC	0.40411	0.234146	0.304843
chr2	51882994	51883848	-854	DEL	Reference	L1PREC2	INTERGENIC	0	0	0
chr2	53398624	53400861	-2237	DEL	Reference	L1HS,L1HS	INTERGENIC	0.5	0.05122	0.237892
chr2	53972038	53972335	-297	DEL	Reference	AluSq4	INTRONIC	0.030822	0	0.012821
chr2	54466341	54466605	-264	DEL	Reference	AluYm1	INTRONIC	0.797945	0.492683	0.619658
chr2	55856391	55856708	-317	DEL	Reference	AluYa5	INTERGENIC	0.708904	0.414634	0.537037
chr2	56622975	56623298	-323	DEL	Reference	AluYk12	INTERGENIC	0.835616	0	0.347578
chr2	56658362	56658982	-620	DEL	Reference	L1PA4	INTERGENIC	0.003425	0	0.001425
chr2	57009843	57011645	1802	INS	Non-Reference	L1HS,L1HS	INTERGENIC	0.003425	0	0.001425
chr2	57115594	57115921	-327	DEL	Reference	AluYb8	INTERGENIC	0.934932	0.785366	0.847578
chr2	57732773	57733095	322	INS	Non-Reference	AluY	INTRONIC	0.003425	0	0.001425
chr2	57750151	57750465	314	INS	Non-Reference	AluYk3	INTRONIC	0.044521	0	0.018519
chr2	57764081	57764391	310	INS	Non-Reference	AluYd8	INTRONIC	0	0.002439	0.001425
chr2	58312168	58312493	-325	DEL	Reference	AluYb8	INTERGENIC	0.133562	0	0.055556
chr2	59575473	59575776	303	INS	Non-Reference	AluYh9	INTRONIC	0.023973	0.039024	0.032764
chr2	59970750	59971064	-314	DEL	Reference	AluYa5	INTRONIC	0.003425	0	0.001425
chr2	60218616	60218928	312	INS	Non-Reference	AluYa5	INTERGENIC	0.027397	0	0.011396
chr2	61395508	61395807	-299	DEL	Reference	AluYd8	INTRONIC	0.061644	0	0.025641
chr2	62229964	62230291	-327	DEL	Reference	AluYb8	INTRONIC	0.106164	0	0.04416
chr2	62436436	62436764	328	INS	Non-Reference	AluYb8	INTRONIC	0.003425	0	0.001425
chr2	63733172	63733503	-331	DEL	Reference	AluYb8	INTERGENIC	0	0.009756	0.005698
chr2	64131256	64131577	321	INS	Non-Reference	AluYb9	INTRONIC	0.047945	0.009756	0.025641
chr2	64407220	64407778	-558	DEL	Reference	L1MA4A	INTRONIC	0	0.002439	0.001425
chr2	64825616	64825935	319	INS	Non-Reference	AluYb8	INTRONIC	0	0.002439	0.001425
chr2	65494071	65496289	2218	INS	Non-Reference	L1HS,L1HS	INTRONIC	0.006849	0	0.002849
chr2	65580373	65580683	-310	DEL	Reference	AluYe5	INTRONIC	0.842466	0.829268	0.834758
chr2	65659792	65660118	-326	DEL	Reference	AluYa5	INTRONIC	0.017123	0	0.007123
chr2	66249732	66250053	321	INS	Non-Reference	AluY	INTERGENIC	0.010274	0	0.004274
chr2	66621764	66622152	388	INS	Non-Reference	L1P2	INTRONIC	0.003425	0	0.001425
chr2	66631376	66631700	324	INS	Non-Reference	AluYb9	INTRONIC	0.013699	0	0.005698
chr2	66832076	66832431	355	INS	Non-Reference	AluYb8	INTRONIC	0.006849	0	0.002849
chr2	66835401	66835725	324	INS	Non-Reference	AluYh9	INTRONIC	0.010274	0.04878	0.032764
chr2	67088731	67088997	266	INS	Non-Reference	AluYa5	INTRONIC	0.006849	0	0.002849
chr2	67359422	67359978	-556	DEL	Reference	L1P1	INTRONIC	0.010274	0.021951	0.017094
chr2	67484030	67484360	330	INS	Non-Reference	AluYb9	INTERGENIC	0.010274	0	0.004274
chr2	68461268	68461595	-327	DEL	Reference	AluYb8	EXONIC	0.027397	0	0.011396
chr2	69240475	69240727	252	INS	Non-Reference	AluYm1	INTRONIC	0	0.002439	0.001425
chr2	69657429	69657745	316	INS	Non-Reference	AluYa5	INTERGENIC	0.054795	0	0.022792
chr2	70077679	70077992	-313	DEL	Reference	AluSq2	INTRONIC	0.003425	0	0.001425
chr2	70286423	70286749	326	INS	Non-Reference	AluYb9	INTRONIC	0.013699	0	0.005698
chr2	70330334	70330632	298	INS	Non-Reference	AluYc	INTERGENIC	0.013699	0	0.005698
chr2	71448847	71449188	341	INS	Non-Reference	AluYa5	EXONIC	0	0.002439	0.001425
chr2	72017601	72017923	322	INS	Non-Reference	AluYg6	INTERGENIC	0.476027	0.492683	0.485755
chr2	72065843	72066162	-319	DEL	Reference	L1HS	INTERGENIC	0.013699	0	0.005698
chr2	73203803	73204115	-312	DEL	Reference	AluYg6	INTRONIC	0.40411	0.2	0.2849
chr2	73860038	73861214	1176	INS	Non-Reference	L1HS	INTRONIC	0.068493	0	0.02849
chr2	73915264	73915557	293	INS	Non-Reference	SVA_A	INTRONIC	0.205479	0.053659	0.116809
chr2	74032893	74033663	770	INS	Non-Reference	SVA_F	INTRONIC	0	0.004878	0.002849
chr2	74176270	74176575	305	INS	Non-Reference	AluY	INTRONIC	0.160959	0.104878	0.128205
chr2	74200491	74200812	321	INS	Non-Reference	AluYa5	INTRONIC	0.010274	0	0.004274
chr2	74220625	74220949	-324	DEL	Reference	AluYk3	INTRONIC	0.047945	0	0.019943
chr2	74284149	74284479	-330	DEL	Reference	AluYb8	INTRONIC	0.613014	0.187805	0.364672
chr2	74463928	74464224	-296	DEL	Reference	AluSp	INTRONIC	0.006849	0	0.002849
chr2	74773835	74774482	-647	DEL	Reference	AluY	INTRONIC	0.003425	0	0.001425
chr2	74776088	74776430	342	INS	Non-Reference	AluYa5	INTRONIC	0.297945	0	0.123932
chr2	75576234	75576554	-320	DEL	Reference	AluY	INTERGENIC	0.133562	0	0.055556
chr2	75681314	75683519	-2205	DEL	Reference	L1P3	INTRONIC	0.037671	0	0.01567
chr2	75826594	75826939	345	INS	Non-Reference	AluYb8	INTRONIC	0	0.002439	0.001425
chr2	76299372	76301767	-2395	DEL	Reference	L1HS,L1HS	INTRONIC	0.982877	0.970732	0.975783
chr2	76627227	76627477	250	INS	Non-Reference	AluYa5	INTERGENIC	0.078767	0	0.032764
chr2	77136713	77137511	-798	DEL	Reference	L1P2	INTRONIC	0.017123	0.004878	0.009972
chr2	77748200	77748523	323	INS	Non-Reference	AluYa5	INTRONIC	0.006849	0	0.002849
chr2	77749641	77749965	-324	DEL	Reference	AluYa5	INTRONIC	0.506849	0.163415	0.306268
chr2	77809180	77809473	293	INS	Non-Reference	AluYa5	INTRONIC	0.020548	0.085366	0.058405
chr2	78024500	78024802	302	INS	Non-Reference	AluYa5	INTRONIC	0.256849	0.031707	0.125356
chr2	78738066	78738380	314	INS	Non-Reference	AluYb8	INTERGENIC	0.013699	0	0.005698
chr2	78738284	78738599	315	INS	Non-Reference	AluYa5	INTERGENIC	0	0.431707	0.252137
chr2	78818277	78818603	326	INS	Non-Reference	AluYb8	INTERGENIC	0.017123	0	0.007123
chr2	78830521	78830857	-336	DEL	Reference	AluYa5	INTERGENIC	0.482877	0.385366	0.425926
chr2	78849341	78849666	325	INS	Non-Reference	AluY	INTERGENIC	0.013699	0	0.005698
chr2	79567308	79567618	310	INS	Non-Reference	AluYb8	INTRONIC	0.017123	0	0.007123
chr2	80541885	80542155	270	INS	Non-Reference	AluYa5	INTRONIC	0.472603	0	0.196581
chr2	80637393	80638749	1356	INS	Non-Reference	L1HS,L1HS	INTRONIC	0	0.007317	0.004274
chr2	80742787	80743107	320	INS	Non-Reference	AluYa5	INTRONIC	0.010274	0	0.004274
chr2	81357144	81357856	-712	DEL	Reference	L1PA6	INTERGENIC	0.013699	0	0.005698
chr2	81526480	81526785	-305	DEL	Reference	AluY	INTRONIC	0.013699	0.097561	0.062678
chr2	81713948	81714281	333	INS	Non-Reference	AluYb8	INTRONIC	0.05137	0.139024	0.102564
chr2	81870903	81876955	6052	INS	Non-Reference	L1HS	INTERGENIC	0.171233	0.341463	0.270655
chr2	82113319	82113639	-320	DEL	Reference	AluYa5	INTERGENIC	0.794521	0.773171	0.782051
chr2	82147627	82147946	319	INS	Non-Reference	AluYa5	INTERGENIC	0.017123	0	0.007123
chr2	82732936	82733258	-322	DEL	Reference	AluYb8	INTERGENIC	0.047945	0	0.019943
chr2	82834154	82834486	-332	DEL	Reference	AluY	INTRONIC	0.273973	0.180488	0.219373
chr2	82839714	82841110	-1396	DEL	Reference	L1HS,L1HS	INTRONIC	0.030822	0.046341	0.039886
chr2	83124518	83127059	2541	INS	Non-Reference	L1HS	INTRONIC	0.003425	0.007317	0.005698
chr2	83966700	83967136	-436	DEL	Reference	L1PA2	INTERGENIC	0.136986	0	0.05698
chr2	84071837	84072163	326	INS	Non-Reference	AluYa5	INTERGENIC	0	0.002439	0.001425
chr2	84219744	84220047	303	INS	Non-Reference	AluYc	INTERGENIC	0.003425	0	0.001425
chr2	84531316	84531609	-293	DEL	Reference	AluYm1	INTRONIC	0.815068	0.953659	0.896011
chr2	85099847	85100154	-307	DEL	Reference	AluY	INTERGENIC	0.523973	0.443902	0.477208
chr2	85108234	85108552	-318	DEL	Reference	AluYb8	INTERGENIC	0.208904	0.121951	0.15812
chr2	85110381	85112117	1736	INS	Non-Reference	SVA_F	INTERGENIC	0.003425	0.036585	0.022792
chr2	86970524	86970833	-309	DEL	Reference	AluYa5	INTRONIC	0.458904	0.414634	0.433048
chr2	87182315	87182643	328	INS	Non-Reference	AluYb8	INTERGENIC	0.023973	0	0.009972
chr2	87906995	87907459	-464	DEL	Reference	L1HS	INTERGENIC	0.746575	0.753659	0.750712
chr2	88301297	88301623	-326	DEL	Reference	AluYa5	INTRONIC	0.482877	0.214634	0.326211
chr2	88729710	88732765	-3055	DEL	Reference	L1HS	INTRONIC	0.84589	0.729268	0.777778
chr2	88951202	88951520	-318	DEL	Reference	AluY	INTERGENIC	0.273973	0.068293	0.153846
chr2	89005855	89006164	-309	DEL	Reference	AluSc	INTERGENIC	0	0	0
chr2	89153003	89153320	317	INS	Non-Reference	AluYa5	INTERGENIC	0.027397	0	0.011396
chr2	89923482	89924090	608	INS	Non-Reference	L1HS,L1HS	INTERGENIC	0.006849	0	0.002849
chr2	89965051	89965369	-318	DEL	Reference	AluY	INTERGENIC	0.089041	0	0.037037
chr2	92117315	92117625	310	INS	Non-Reference	AluYa5	INTERGENIC	0	0	0
chr2	94184519	94187993	3474	INS	Non-Reference	L1HS,L1HS	INTERGENIC	0.006849	0	0.002849
chr2	94187443	94190008	2565	INS	Non-Reference	L1P1	INTERGENIC	0	0	0
chr2	94736086	94736368	282	INS	Non-Reference	AluYm1	INTERGENIC	0	0.002439	0.001425
chr2	94894511	94894860	-349	DEL	Reference	AluY	INTRONIC	0.013699	0	0.005698
chr2	95946231	95947055	-824	DEL	Reference	L1PA2	INTRONIC	0.592466	0.543902	0.564103
chr2	96716344	96716646	302	INS	Non-Reference	AluYb8	INTRONIC	0.003425	0	0.001425
chr2	96999605	96999929	-324	DEL	Reference	AluSx1	INTERGENIC	0.003425	0	0.001425
chr2	97880138	97880459	321	INS	Non-Reference	AluYa5	INTRONIC	0.034247	0.029268	0.031339
chr2	98010000	98010315	315	INS	Non-Reference	AluYe5	INTERGENIC	0.003425	0	0.001425
chr2	98119377	98119723	346	INS	Non-Reference	AluYb8	INTRONIC	0	0.002439	0.001425
chr2	99136501	99136837	-336	DEL	Reference	AluYa5	INTRONIC	0.469178	0.592683	0.541311
chr2	99694180	99700252	6072	INS	Non-Reference	L1HS	INTRONIC	0.003425	0	0.001425
chr2	101275418	101275740	-322	DEL	Reference	AluYa5	INTERGENIC	0.013699	0	0.005698
chr2	101358741	101359074	-333	DEL	Reference	AluYa5	INTRONIC	0.510274	0.768293	0.660969
chr2	101481376	101481703	-327	DEL	Reference	AluY	INTRONIC	0.736301	0.721951	0.72792
chr2	101740138	101740453	-315	DEL	Reference	AluYa5	INTRONIC	0.565068	0.056098	0.267806
chr2	102405116	102405432	316	INS	Non-Reference	AluYa5	INTERGENIC	0.010274	0	0.004274
chr2	102706024	102706359	-335	DEL	Reference	AluYb8	INTRONIC	0.767123	0.746341	0.754986
chr2	103172317	103172704	387	INS	Non-Reference	L1HS	INTRONIC	0.013699	0	0.005698
chr2	103218063	103218369	306	INS	Non-Reference	AluYg6	INTERGENIC	0.023973	0	0.009972
chr2	103334213	103334526	313	INS	Non-Reference	AluYk12	INTERGENIC	0.123288	0	0.051282
chr2	104103765	104104053	288	INS	Non-Reference	AluYe5	INTERGENIC	0	0.002439	0.001425
chr2	104222677	104222984	-307	DEL	Reference	AluYa5	INTRONIC	0.078767	0	0.032764
chr2	105011495	105011946	-451	DEL	Reference	L1PB1	INTRONIC	0.006849	0	0.002849
chr2	105401065	105401393	328	INS	Non-Reference	AluYb8	INTRONIC	0.003425	0	0.001425
chr2	106247319	106247641	322	INS	Non-Reference	AluY	INTRONIC	0.003425	0	0.001425
chr2	106302157	106302467	-310	DEL	Reference	AluYa5	INTERGENIC	0.003425	0	0.001425
chr2	106322004	106322330	-326	DEL	Reference	AluYb8	INTERGENIC	0	0.009756	0.005698
chr2	106482304	106488400	6096	INS	Non-Reference	L1HS	INTRONIC	0.003425	0	0.001425
chr2	106683960	106687852	3892	INS	Non-Reference	L1HS,L1HS	INTRONIC	0.003425	0	0.001425
chr2	106897656	106898001	345	INS	Non-Reference	AluYa5	INTERGENIC	0	0.002439	0.001425
chr2	107309925	107310266	-341	DEL	Reference	AluYa5	INTRONIC	0	0.180488	0.105413
chr2	107339169	107339493	324	INS	Non-Reference	AluY	INTRONIC	0.003425	0	0.001425
chr2	107817271	107817584	313	INS	Non-Reference	AluYa5	INTRONIC	0.003425	0	0.001425
chr2	107921377	107921691	314	INS	Non-Reference	AluYi6	INTERGENIC	0.003425	0	0.001425
chr2	108171657	108177718	6061	INS	Non-Reference	L1HS	INTRONIC	0.003425	0	0.001425
chr2	108347459	108347775	316	INS	Non-Reference	AluYa5	INTRONIC	0.003425	0.002439	0.002849
chr2	108834210	108840210	6000	INS	Non-Reference	L1HS	INTRONIC	0.047945	0	0.019943
chr2	109671913	109672227	314	INS	Non-Reference	AluYa5	EXONIC	0.020548	0	0.008547
chr2	109723595	109726481	2886	INS	Non-Reference	SVA_F	INTERGENIC	0	0.007317	0.004274
chr2	110808009	110814062	6053	INS	Non-Reference	L1HS	INTRONIC	0.006849	0	0.002849
chr2	111403297	111403614	317	INS	Non-Reference	AluYa5	INTRONIC	0.013699	0	0.005698
chr2	111631944	111632267	323	INS	Non-Reference	AluYa5	INTRONIC	0.020548	0	0.008547
chr2	111882884	111883211	327	INS	Non-Reference	AluYb9	INTRONIC	0.013699	0	0.005698
chr2	112046044	112046358	314	INS	Non-Reference	AluYa5	INTRONIC	0.023973	0	0.009972
chr2	112347888	112348201	-313	DEL	Reference	AluY	INTERGENIC	0	0.002439	0.001425
chr2	112888998	112889321	-323	DEL	Reference	AluYb8	INTERGENIC	0.003425	0	0.001425
chr2	113086026	113086331	-305	DEL	Reference	AluSx	INTERGENIC	0.089041	0.012195	0.04416
chr2	113571455	113572350	895	INS	Non-Reference	L1PA10	INTRONIC	0.311644	0.358537	0.339031
chr2	115377364	115379756	-2392	DEL	Reference	L1P1	INTRONIC	0.003425	0	0.001425
chr2	115716756	115717087	331	INS	Non-Reference	AluYb8	INTRONIC	0.068493	0	0.02849
chr2	115812950	115813235	-285	DEL	Reference	AluYb8	INTRONIC	0.041096	0	0.017094
chr2	115967376	115967695	319	INS	Non-Reference	AluYb8	INTERGENIC	0.006849	0	0.002849
chr2	117034821	117035864	-1043	DEL	Reference	L1PREC2	INTERGENIC	0.006849	0	0.002849
chr2	117210935	117211271	336	INS	Non-Reference	AluYa5	INTERGENIC	0	0.002439	0.001425
chr2	117325180	117325574	394	INS	Non-Reference	L1HS	INTERGENIC	0.003425	0	0.001425
chr2	117420939	117421260	321	INS	Non-Reference	AluY	INTERGENIC	0	0.009756	0.005698
chr2	117805639	117806305	-666	DEL	Reference	L1HS	INTERGENIC	0.030822	0	0.012821
chr2	118398139	118398467	328	INS	Non-Reference	AluYb8	INTERGENIC	0	0.17561	0.102564
chr2	118895740	118901791	-6051	DEL	Reference	L1HS	INTERGENIC	0.291096	0.12439	0.193732
chr2	119327893	119328204	311	INS	Non-Reference	AluYa5	INTRONIC	0	0.004878	0.002849
chr2	121163603	121163917	-314	DEL	Reference	AluYg6	INTERGENIC	0.020548	0	0.008547
chr2	121806808	121807125	-317	DEL	Reference	AluYa5	INTRONIC	0.078767	0.004878	0.035613
chr2	122762575	122762889	314	INS	Non-Reference	AluYa5	INTRONIC	0.085616	0	0.035613
chr2	123231558	123231888	-330	DEL	Reference	AluYb8	INTERGENIC	0.089041	0.1	0.095442
chr2	123335459	123335895	-436	DEL	Reference	L1PA13	INTRONIC	0.010274	0	0.004274
chr2	123412679	123413008	-329	DEL	Reference	L1MD	INTERGENIC	0.229452	0.546341	0.41453
chr2	124687747	124688081	334	INS	Non-Reference	AluYa5	INTRONIC	0	0.009756	0.005698
chr2	125532392	125532701	309	INS	Non-Reference	AluYb8	INTERGENIC	0.065068	0	0.027066
chr2	125563213	125563545	332	INS	Non-Reference	AluYb8	INTERGENIC	0	0.002439	0.001425
chr2	125613139	125613467	328	INS	Non-Reference	AluYa5	INTERGENIC	0.318493	0	0.132479
chr2	126215897	126216250	353	INS	Non-Reference	L1HS	INTRONIC	0.017123	0	0.007123
chr2	126580947	126581233	-286	DEL	Reference	L1P3	INTERGENIC	0	0.004878	0.002849
chr2	126688895	126689214	319	INS	Non-Reference	AluYe5	INTRONIC	0.003425	0	0.001425
chr2	127188668	127189002	334	INS	Non-Reference	AluYb8	INTRONIC	0.10274	0	0.042735
chr2	127617475	127617800	-325	DEL	Reference	AluYb8	INTRONIC	0.003425	0	0.001425
chr2	128038334	128038659	325	INS	Non-Reference	AluYa5	INTERGENIC	0.044521	0.002439	0.019943
chr2	128113685	128113995	-310	DEL	Reference	AluY	INTRONIC	0.739726	0.982927	0.881766
chr2	128157441	128157756	315	INS	Non-Reference	AluYa5	INTRONIC	0.003425	0.002439	0.002849
chr2	128614586	128620641	6055	INS	Non-Reference	L1HS	INTERGENIC	0.34589	0	0.143875
chr2	129415367	129415682	-315	DEL	Reference	AluYa5	INTERGENIC	0.910959	1	0.962963
chr2	131086780	131087099	-319	DEL	Reference	AluYe5	INTRONIC	0.489726	0	0.203704
chr2	131255302	131258982	3680	INS	Non-Reference	L1PA3	INTRONIC	0	0.002439	0.001425
chr2	131866092	131866420	328	INS	Non-Reference	AluYb8	INTERGENIC	0.003425	0	0.001425
chr2	131902276	131903410	-1134	DEL	Reference	L1PREC2	INTERGENIC	0	0	0
chr2	132270010	132270271	-261	DEL	Reference	AluYm1	INTRONIC	0	0.5	0.292023
chr2	132358939	132359505	-566	DEL	Reference	L1PA3	INTRONIC	0	0	0
chr2	133284045	133284472	427	INS	Non-Reference	L1HS	INTRONIC	0.003425	0	0.001425
chr2	133702693	133703000	-307	DEL	Reference	AluYa5	INTERGENIC	0.890411	0.682927	0.769231
chr2	133786703	133787035	-332	DEL	Reference	AluYa5	INTERGENIC	0	0.42439	0.247863
chr2	134043898	134044657	-759	DEL	Reference	L1P1	INTERGENIC	0.006849	0	0.002849
chr2	134044692	134047164	-2472	DEL	Reference	L1P1	INTERGENIC	0.006849	0	0.002849
chr2	134111247	134111566	-319	DEL	Reference	AluYa5	INTERGENIC	0.212329	0.090244	0.141026
chr2	134209127	134212557	-3430	DEL	Reference	L1HS	INTRONIC	0	0.526829	0.307692
chr2	134524327	134525015	-688	DEL	Reference	L1PA10	INTRONIC	0.047945	0.063415	0.05698
chr2	135045924	135046250	326	INS	Non-Reference	AluYb8	INTRONIC	0.047945	0	0.019943
chr2	135089080	135089476	-396	DEL	Reference	L1P3	INTRONIC	0.010274	0	0.004274
chr2	135855661	135855979	318	INS	Non-Reference	AluYa5	INTRONIC	0.003425	0	0.001425
chr2	136398937	136400277	1340	INS	Non-Reference	L1HS	INTERGENIC	0.05137	0.241463	0.162393
chr2	137140033	137140350	317	INS	Non-Reference	AluYa5	INTRONIC	0.020548	0	0.008547
chr2	137487718	137488062	-344	DEL	Reference	AluYa5	INTRONIC	0.626712	0	0.260684
chr2	137502222	137502524	302	INS	Non-Reference	AluYf1	INTRONIC	0.133562	0.217073	0.182336
chr2	137711598	137712042	-444	DEL	Reference	L1M2	INTERGENIC	0.109589	0	0.045584
chr2	137732549	137732921	-372	DEL	Reference	L1M3	INTERGENIC	0.267123	0.163415	0.206553
chr2	138349926	138350249	323	INS	Non-Reference	AluYb9	INTRONIC	0.010274	0	0.004274
chr2	139230309	139230632	323	INS	Non-Reference	AluYb9	INTERGENIC	0.020548	0	0.008547
chr2	140008684	140009010	-326	DEL	Reference	AluYb9	INTERGENIC	0.058219	0	0.024217
chr2	141285773	141286083	-310	DEL	Reference	AluYa5	INTRONIC	0.010274	0	0.004274
chr2	141593429	141593754	-325	DEL	Reference	AluYb8	INTRONIC	0.808219	1	0.920228
chr2	142200626	142200961	335	INS	Non-Reference	AluYa5	INTERGENIC	0	0.002439	0.001425
chr2	142251647	142251977	330	INS	Non-Reference	AluYb8	INTERGENIC	0.003425	0	0.001425
chr2	142677036	142677374	-338	DEL	Reference	AluYe5	INTERGENIC	0.876712	0	0.364672
chr2	142937498	142937751	253	INS	Non-Reference	AluYb8	INTRONIC	0.003425	0.012195	0.008547
chr2	143619120	143619450	330	INS	Non-Reference	AluYb8	INTRONIC	0.010274	0	0.004274
chr2	143868018	143868441	-423	DEL	Reference	L1M5	INTRONIC	0	0	0
chr2	144259808	144260124	316	INS	Non-Reference	AluYa5	INTRONIC	0.003425	0	0.001425
chr2	146013760	146014071	311	INS	Non-Reference	AluYa5	INTERGENIC	0	0.014634	0.008547
chr2	147861904	147862221	317	INS	Non-Reference	AluYa5	INTRONIC	0	0.007317	0.004274
chr2	147892494	147892796	302	INS	Non-Reference	AluYb8	INTRONIC	0	0.329268	0.192308
chr2	147917570	147917907	337	INS	Non-Reference	AluYb8	INTRONIC	0	0.002439	0.001425
chr2	148655871	148656194	323	INS	Non-Reference	AluYa5	INTRONIC	0	0.002439	0.001425
chr2	149545841	149546263	-422	DEL	Reference	L1P1	INTERGENIC	0.054795	0	0.022792
chr2	149770456	149770777	-321	DEL	Reference	AluYa5	INTRONIC	0.308219	0.387805	0.354701
chr2	149940992	149941342	350	INS	Non-Reference	AluYa5	INTRONIC	0	0.002439	0.001425
chr2	150032513	150035302	2789	INS	Non-Reference	L1HS	INTRONIC	0.010274	0	0.004274
chr2	150952421	150952730	309	INS	Non-Reference	AluYa5	INTRONIC	0.006849	0.046341	0.029915
chr2	150966217	150967345	1128	INS	Non-Reference	L1M5	INTRONIC	0.284247	0.302439	0.294872
chr2	151046569	151046845	-276	DEL	Reference	AluYa5	INTRONIC	0.729452	0.997561	0.88604
chr2	151069577	151069890	313	INS	Non-Reference	AluYa5	INTERGENIC	0.188356	0.092683	0.132479
chr2	151760774	151761089	-315	DEL	Reference	AluYa5	INTERGENIC	0.773973	0.953659	0.878917
chr2	152348808	152349135	-327	DEL	Reference	AluYb9	INTRONIC	0.150685	0.065854	0.10114
chr2	152846236	152852288	6052	INS	Non-Reference	L1HS	INTERGENIC	0.003425	0	0.001425
chr2	153555178	153555493	-315	DEL	Reference	AluY	INTERGENIC	0.232877	0.185366	0.205128
chr2	153777143	153777464	321	INS	Non-Reference	AluYa5	INTERGENIC	0.041096	0	0.017094
chr2	154000067	154000323	-256	DEL	Reference	L1M2	INTRONIC	0.006849	0	0.002849
chr2	154843626	154843944	318	INS	Non-Reference	AluY	INTRONIC	0.003425	0	0.001425
chr2	155034666	155034982	-316	DEL	Reference	AluYb8	INTRONIC	0	0.321951	0.188034
chr2	155190449	155192011	1562	INS	Non-Reference	L1HS,L1HS	INTRONIC	0	0.002439	0.001425
chr2	155824053	155824365	312	INS	Non-Reference	AluYa5	INTRONIC	0.027397	0	0.011396
chr2	156745392	156745719	327	INS	Non-Reference	AluY	INTRONIC	0.023973	0	0.009972
chr2	157179697	157180024	327	INS	Non-Reference	AluYb8	INTERGENIC	0.010274	0	0.004274
chr2	157276780	157277063	283	INS	Non-Reference	AluYb9	INTRONIC	0.054795	0	0.022792
chr2	157356826	157357169	343	INS	Non-Reference	AluY	INTERGENIC	0	0.002439	0.001425
chr2	157576825	157577154	-329	DEL	Reference	AluYb9	INTRONIC	0.585616	0.480488	0.524217
chr2	157594411	157594730	319	INS	Non-Reference	AluYb8	INTRONIC	0.054795	0.065854	0.061254
chr2	157607114	157607996	-882	DEL	Reference	L1M2	INTRONIC	0.003425	0	0.001425
chr2	157862573	157862884	-311	DEL	Reference	AluYa5	INTRONIC	0.876712	1	0.948718
chr2	158402694	158403011	317	INS	Non-Reference	AluYa5	INTRONIC	0.003425	0	0.001425
chr2	159153686	159154025	339	INS	Non-Reference	AluYa5	INTRONIC	0.065068	0.019512	0.038462
chr2	159292605	159295136	-2531	DEL	Reference	L1HS	INTERGENIC	0.941781	0	0.391738
chr2	159705921	159706245	324	INS	Non-Reference	AluYe5	INTRONIC	0.054795	0.07561	0.066952
chr2	159999340	159999663	-323	DEL	Reference	AluYa5	INTRONIC	0.931507	0.807317	0.858974
chr2	160120294	160120688	-394	DEL	Reference	L1HS	INTRONIC	0.674658	0.660976	0.666667
chr2	160573724	160574050	326	INS	Non-Reference	AluYb8	INTERGENIC	0.027397	0	0.011396
chr2	160625547	160625872	325	INS	Non-Reference	AluYa5	INTERGENIC	0.006849	0	0.002849
chr2	160767539	160770867	-3328	DEL	Reference	L1P1	INTERGENIC	0	0.002439	0.001425
chr2	160939089	160939413	-324	DEL	Reference	AluYa5	INTERGENIC	1	0	0.415954
chr2	161145214	161145940	-726	DEL	Reference	L1PA10	INTRONIC	0.006849	0	0.002849
chr2	161288985	161292364	-3379	DEL	Reference	L1PA5	INTRONIC	0.013699	0	0.005698
chr2	162336197	162336547	350	INS	Non-Reference	AluYb8	INTRONIC	0	0.002439	0.001425
chr2	162750348	162750687	339	INS	Non-Reference	AluYa5	INTRONIC	0.164384	0	0.068376
chr2	162809898	162810213	-315	DEL	Reference	AluY	INTRONIC	0.513699	0.646341	0.591168
chr2	162822107	162822419	312	INS	Non-Reference	AluY	INTRONIC	0.297945	0.582927	0.464387
chr2	163431990	163438055	6065	INS	Non-Reference	L1HS	INTERGENIC	0.003425	0.004878	0.004274
chr2	163864997	163865294	297	INS	Non-Reference	AluYa5	INTRONIC	0	0.002439	0.001425
chr2	163873265	163879325	6060	INS	Non-Reference	L1HS	INTRONIC	0.010274	0	0.004274
chr2	163899462	163899799	-337	DEL	Reference	L1M2	INTRONIC	0	0.002439	0.001425
chr2	165410998	165411321	-323	DEL	Reference	AluYa5	INTERGENIC	0	0.641463	0.374644
chr2	166222638	166222969	-331	DEL	Reference	AluYg6	INTRONIC	0.068493	0	0.02849
chr2	166597972	166598307	335	INS	Non-Reference	AluYa5	INTERGENIC	0.003425	0	0.001425
chr2	166689505	166690579	-1074	DEL	Reference	L1P1	INTERGENIC	0.253425	0.626829	0.47151
chr2	166988442	166994698	-6256	DEL	Reference	L1HS	INTRONIC	0.09589	0.021951	0.052707
chr2	167541001	167541312	311	INS	Non-Reference	AluYa5	INTRONIC	0.003425	0	0.001425
chr2	167568558	167568891	333	INS	Non-Reference	AluYa5	INTRONIC	0	0.002439	0.001425
chr2	167879010	167879581	571	INS	Non-Reference	L1HS	INTRONIC	0.047945	0.12439	0.092593
chr2	168538952	168539264	-312	DEL	Reference	AluYa5	INTRONIC	0.859589	0	0.35755
chr2	169248605	169254652	-6047	DEL	Reference	L1HS	INTRONIC	0.150685	0.065854	0.10114
chr2	169595840	169596137	-297	DEL	Reference	AluSp	INTRONIC	0	0.002439	0.001425
chr2	169614861	169617637	2776	INS	Non-Reference	SVA_F	INTRONIC	0.006849	0	0.002849
chr2	169784997	169787441	-2444	DEL	Reference	SVA_F	INTERGENIC	0.849315	0	0.353276
chr2	169784997	169787441	-2444	DEL	Reference	SVA_F	INTERGENIC	0	1	0.584046
chr2	170135502	170135811	-309	DEL	Reference	AluYk12	INTERGENIC	0.417808	0.402439	0.408832
chr2	170483369	170483647	-278	DEL	Reference	AluYm1	INTRONIC	0.267123	0.009756	0.116809
chr2	170511323	170514564	3241	INS	Non-Reference	SVA_F	INTRONIC	0.006849	0	0.002849
chr2	170676229	170676857	-628	DEL	Reference	AluSx3	INTRONIC	0.003425	0	0.001425
chr2	171768601	171768947	-346	DEL	Reference	L1MC	INTERGENIC	0.003425	0	0.001425
chr2	172237492	172237822	330	INS	Non-Reference	AluYb8	INTRONIC	0.010274	0	0.004274
chr2	172315251	172321376	-6125	DEL	Reference	L1HS	INTRONIC	0	0.214634	0.125356
chr2	172989367	172990157	790	INS	Non-Reference	L1HS	INTRONIC	0.017123	0.02439	0.021368
chr2	173024192	173024516	-324	DEL	Reference	AluYa5	INTRONIC	0	0.039024	0.022792
chr2	173064918	173065186	268	INS	Non-Reference	AluYd8	INTERGENIC	0.013699	0	0.005698
chr2	173287002	173287317	-315	DEL	Reference	AluYa5	INTERGENIC	0.239726	0.221951	0.229345
chr2	173333854	173334176	-322	DEL	Reference	AluYb9	INTRONIC	0.469178	0.382927	0.418803
chr2	174225897	174226217	-320	DEL	Reference	AluYa5	INTRONIC	0.376712	0.480488	0.437322
chr2	175481940	175487993	-6053	DEL	Reference	L1HS	INTRONIC	0.667808	0.273171	0.437322
chr2	175772758	175773088	-330	DEL	Reference	AluYb9	INTRONIC	0.003425	0.012195	0.008547
chr2	175803969	175804257	288	INS	Non-Reference	AluY	INTRONIC	0.017123	0	0.007123
chr2	176451811	176452114	303	INS	Non-Reference	AluYb8	INTRONIC	0.626712	0	0.260684
chr2	176839761	176840567	806	INS	Non-Reference	L1HS	INTRONIC	0.013699	0.004878	0.008547
chr2	176965900	176966223	323	INS	Non-Reference	AluYa5	INTERGENIC	0.003425	0	0.001425
chr2	177453985	177454306	321	INS	Non-Reference	AluYb8	INTRONIC	0.294521	0.709756	0.537037
chr2	177784213	177784527	314	INS	Non-Reference	AluY	INTRONIC	0.380137	0.280488	0.321937
chr2	179516809	179517534	-725	DEL	Reference	L1M5	INTRONIC	0	0.012195	0.007123
chr2	179546699	179547008	-309	DEL	Reference	L1M1	INTRONIC	0.130137	0	0.054131
chr2	179547061	179547732	-671	DEL	Reference	L1M1	INTRONIC	0	0	0
chr2	180391489	180391809	320	INS	Non-Reference	AluY	INTERGENIC	0.037671	0	0.01567
chr2	180806308	180806639	331	INS	Non-Reference	AluYh3	INTRONIC	0.006849	0	0.002849
chr2	181061100	181061422	-322	DEL	Reference	AluYb8	INTRONIC	0	0.682927	0.39886
chr2	181089768	181094524	-4756	DEL	Reference	L1PA10	INTRONIC	0	0.002439	0.001425
chr2	181420454	181420778	324	INS	Non-Reference	AluY	INTERGENIC	0	0.017073	0.009972
chr2	181491244	181491559	-315	DEL	Reference	AluYg6	INTRONIC	0.958904	1	0.982906
chr2	181651687	181651947	-260	DEL	Reference	L1M2	INTRONIC	0.003425	0.007317	0.005698
chr2	181658136	181659374	1238	INS	Non-Reference	L1HS,L1HS	INTRONIC	0.003425	0	0.001425
chr2	181700512	181700840	-328	DEL	Reference	AluY	INTERGENIC	0.770548	0.829268	0.804843
chr2	181727724	181728037	-313	DEL	Reference	AluY	INTERGENIC	0.044521	0.017073	0.02849
chr2	182191702	182193215	1513	INS	Non-Reference	L1HS,L1HS	INTRONIC	0	0.002439	0.001425
chr2	182451079	182451394	-315	DEL	Reference	AluYa5	INTRONIC	0.623288	0.607317	0.61396
chr2	183678148	183678464	316	INS	Non-Reference	AluY	INTERGENIC	0.133562	0	0.055556
chr2	184896829	184897153	324	INS	Non-Reference	AluYa5	INTRONIC	0.006849	0.1	0.061254
chr2	185954055	185954381	326	INS	Non-Reference	AluY	INTERGENIC	0.006849	0	0.002849
chr2	186006728	186007047	319	INS	Non-Reference	AluYa5	INTERGENIC	0.006849	0	0.002849
chr2	187097316	187097637	321	INS	Non-Reference	AluYa5	INTRONIC	0.010274	0	0.004274
chr2	187350991	187351298	-307	DEL	Reference	AluYk11	INTRONIC	0.890411	0.878049	0.883191
chr2	188895713	188898063	2350	INS	Non-Reference	L1HS,L1HS	INTERGENIC	0	0.002439	0.001425
chr2	189121053	189121370	317	INS	Non-Reference	AluYa5	INTRONIC	0.003425	0	0.001425
chr2	189204429	189204802	373	INS	Non-Reference	L1HS	INTERGENIC	0.006849	0	0.002849
chr2	189431338	189433715	-2377	DEL	Reference	L1P2	INTRONIC	0	0.002439	0.001425
chr2	189912799	189913103	304	INS	Non-Reference	AluYa5	INTERGENIC	0	0.002439	0.001425
chr2	190383778	190384078	-300	DEL	Reference	AluSc8	INTERGENIC	0.592466	0.502439	0.539886
chr2	191694677	191695005	-328	DEL	Reference	AluYa5	EXONIC	0.40411	0.2	0.2849
chr2	191697462	191697797	-335	DEL	Reference	AluYa5	INTRONIC	0.410959	0.2	0.287749
chr2	192050580	192056634	6054	INS	Non-Reference	L1HS	INTRONIC	0.006849	0	0.002849
chr2	192270618	192271440	-822	DEL	Reference	L1P1	INTERGENIC	0	0.002439	0.001425
chr2	192398027	192398361	334	INS	Non-Reference	AluYa5	INTERGENIC	0.013699	0	0.005698
chr2	192490673	192490977	-304	DEL	Reference	AluYa5	INTERGENIC	0.945205	1	0.977208
chr2	192528278	192530011	-1733	DEL	Reference	L1P3	INTERGENIC	0.006849	0	0.002849
chr2	192927832	192930394	-2562	DEL	Reference	L1P2	INTERGENIC	0	0.002439	0.001425
chr2	193429505	193429835	330	INS	Non-Reference	AluYa5	INTERGENIC	0.003425	0	0.001425
chr2	193533778	193534117	-339	DEL	Reference	AluYa5	INTERGENIC	0.280822	0.095122	0.172365
chr2	193687973	193688301	328	INS	Non-Reference	AluYb8	INTERGENIC	0.003425	0	0.001425
chr2	193701794	193702113	319	INS	Non-Reference	AluYa5	INTERGENIC	0	0.285366	0.166667
chr2	193744948	193745824	-876	DEL	Reference	L1PREC2	INTERGENIC	0.003425	0	0.001425
chr2	193846317	193846643	326	INS	Non-Reference	AluYb8	INTERGENIC	0.003425	0	0.001425
chr2	194428835	194429166	331	INS	Non-Reference	AluY	INTRONIC	0	0.002439	0.001425
chr2	194573719	194574042	323	INS	Non-Reference	AluYb8	INTRONIC	0.089041	0	0.037037
chr2	194851006	194853549	-2543	DEL	Reference	L1P1	INTERGENIC	0.006849	0	0.002849
chr2	195091647	195091929	282	INS	Non-Reference	AluYa5	INTERGENIC	0.023973	0	0.009972
chr2	195166585	195166890	-305	DEL	Reference	AluYe5	INTERGENIC	0.849315	0.958537	0.913105
chr2	195187090	195187360	-270	DEL	Reference	L1HS	INTERGENIC	0.85274	0.95122	0.910256
chr2	195210804	195211127	323	INS	Non-Reference	AluYa5	INTERGENIC	0.119863	0	0.049858
chr2	195230667	195231461	-794	DEL	Reference	L1P1	INTERGENIC	0.006849	0.014634	0.011396
chr2	195762787	195763386	-599	DEL	Reference	L1M1	INTRONIC	0	0.002439	0.001425
chr2	195871687	195871966	-279	DEL	Reference	AluYa5	INTRONIC	0.530822	0.180488	0.326211
chr2	195887369	195887695	326	INS	Non-Reference	AluYa5	INTRONIC	0.017123	0	0.007123
chr2	196749892	196750224	-332	DEL	Reference	AluYb8	INTERGENIC	0.585616	0.321951	0.431624
chr2	197608884	197609210	326	INS	Non-Reference	AluY	INTRONIC	0.003425	0	0.001425
chr2	197618160	197618421	-261	DEL	Reference	SVA_D	INTRONIC	0	0.004878	0.002849
chr2	197898724	197899033	309	INS	Non-Reference	AluYa5	INTRONIC	0.678082	0.485366	0.565527
chr2	198561539	198561857	318	INS	Non-Reference	AluY	INTRONIC	0.099315	0	0.041311
chr2	200763927	200766348	2421	INS	Non-Reference	SVA_F	INTRONIC	0.082192	0.002439	0.035613
chr2	201197142	201197477	335	INS	Non-Reference	AluYb8	INTRONIC	0	0.021951	0.012821
chr2	201590148	201591986	-1838	DEL	Reference	L1PA3	INTRONIC	0	0.002439	0.001425
chr2	201785648	201785963	315	INS	Non-Reference	AluY	INTERGENIC	0.003425	0	0.001425
chr2	201856925	201857246	-321	DEL	Reference	AluYb8	INTRONIC	0.722603	0.360976	0.511396
chr2	203378234	203378550	316	INS	Non-Reference	AluYk3	INTRONIC	0	0.002439	0.001425
chr2	203856209	203856531	322	INS	Non-Reference	AluYa5	INTRONIC	0.003425	0	0.001425
chr2	204212701	204213163	462	INS	Non-Reference	L1HS	INTERGENIC	0.023973	0	0.009972
chr2	205866458	205866781	-323	DEL	Reference	AluYa5	INTERGENIC	0.85274	0.997561	0.937322
chr2	206400644	206401575	931	INS	Non-Reference	SVA_F	INTERGENIC	0.006849	0	0.002849
chr2	207374244	207374573	329	INS	Non-Reference	AluYb8	INTRONIC	0.003425	0	0.001425
chr2	207702503	207702798	-295	DEL	Reference	AluYa5	INTERGENIC	0	0.997561	0.582621
chr2	208023306	208023629	323	INS	Non-Reference	AluY	INTRONIC	0.123288	0.002439	0.052707
chr2	208045612	208045927	-315	DEL	Reference	AluYa5	INTERGENIC	0.503425	0.268293	0.366097
chr2	208094381	208094724	-343	DEL	Reference	AluYb8	INTERGENIC	0.993151	1	0.997151
chr2	208125811	208126128	317	INS	Non-Reference	AluY	INTRONIC	0	0.004878	0.002849
chr2	208196433	208196753	-320	DEL	Reference	AluYa5	INTERGENIC	0.585616	0.943902	0.794872
chr2	208322725	208323138	-413	DEL	Reference	L1PA5	INTRONIC	0.003425	0	0.001425
chr2	208586992	208587319	-327	DEL	Reference	AluYb9	INTERGENIC	0.910959	0	0.378917
chr2	209168031	209168953	922	INS	Non-Reference	L1P1	INTRONIC	0.023973	0	0.009972
chr2	210464668	210464987	-319	DEL	Reference	AluYb8	INTRONIC	0.058219	0	0.024217
chr2	210952872	210953187	315	INS	Non-Reference	AluYa5	INTERGENIC	0.034247	0	0.014245
chr2	211478685	211479000	315	INS	Non-Reference	AluYb8	INTRONIC	0.006849	0	0.002849
chr2	211686520	211686817	-297	DEL	Reference	AluYb8	INTRONIC	0.962329	0	0.400285
chr2	212709947	212710253	-306	DEL	Reference	AluYa5	INTRONIC	0.455479	0.419512	0.434473
chr2	213112347	213112669	322	INS	Non-Reference	AluYb9	INTRONIC	0.123288	0.004878	0.054131
chr2	213488799	213489087	-288	DEL	Reference	AluSx	INTRONIC	0.003425	0.012195	0.008547
chr2	213910480	213910787	-307	DEL	Reference	AluY	INTRONIC	0.318493	0.695122	0.538462
chr2	214307501	214307821	320	INS	Non-Reference	AluYb8	INTRONIC	0.023973	0	0.009972
chr2	214718735	214719052	-317	DEL	Reference	AluYb8	INTERGENIC	0.085616	0	0.035613
chr2	214861568	214861885	317	INS	Non-Reference	AluYb8	INTRONIC	0.003425	0	0.001425
chr2	214912421	214916651	4230	INS	Non-Reference	L1HS	INTRONIC	0.006849	0	0.002849
chr2	214952731	214953046	315	INS	Non-Reference	AluYk11	INTRONIC	0.003425	0	0.001425
chr2	215124567	215127079	2512	INS	Non-Reference	L1HS	INTRONIC	0.003425	0	0.001425
chr2	215218287	215218612	325	INS	Non-Reference	AluYb8	INTRONIC	0	0.202439	0.118234
chr2	215739410	215739724	314	INS	Non-Reference	AluYa8	INTRONIC	0.003425	0	0.001425
chr2	216225207	216227775	-2568	DEL	Reference	SVA_E	INTRONIC	0.825342	0.887805	0.861823
chr2	216228067	216228388	-321	DEL	Reference	AluY	INTRONIC	0.825342	0.887805	0.861823
chr2	216965481	216965810	329	INS	Non-Reference	AluYb8	INTRONIC	0.054795	0	0.022792
chr2	217237445	217237767	-322	DEL	Reference	AluYb8	INTRONIC	0.003425	0	0.001425
chr2	219187600	219188190	-590	DEL	Reference	AluSx	INTERGENIC	0	0.602439	0.351852
chr2	219318805	219319127	322	INS	Non-Reference	AluYe5	INTERGENIC	0.006849	0	0.002849
chr2	220257634	220257950	316	INS	Non-Reference	AluYa5	INTRONIC	0.003425	0	0.001425
chr2	220413501	220419557	6056	INS	Non-Reference	L1PA2	INTRONIC	0.106164	0.192683	0.156695
chr2	220481211	220481539	-328	DEL	Reference	AluYb8	INTRONIC	0.424658	0.792683	0.639601
chr2	220582527	220582814	287	INS	Non-Reference	AluYa5	INTRONIC	0.119863	0	0.049858
chr2	221812487	221812808	321	INS	Non-Reference	AluYa5	INTRONIC	0.037671	0	0.01567
chr2	221860714	221861041	-327	DEL	Reference	AluYb8	INTERGENIC	0.099315	0.126829	0.115385
chr2	222266477	222266804	327	INS	Non-Reference	AluYa5	INTRONIC	0.017123	0	0.007123
chr2	222616970	222617259	-289	DEL	Reference	AluYb8	INTRONIC	0.962329	0.860976	0.903134
chr2	222895460	222897953	-2493	DEL	Reference	SVA_E	INTRONIC	0.931507	0.773171	0.839031
chr2	222932640	222932957	-317	DEL	Reference	AluYb8	INTRONIC	0.921233	0.773171	0.834758
chr2	223318478	223318802	324	INS	Non-Reference	AluYb8	INTERGENIC	0.006849	0	0.002849
chr2	223342409	223343505	1096	INS	Non-Reference	L1HS,L1HS	INTERGENIC	0.003425	0	0.001425
chr2	223986521	223986842	321	INS	Non-Reference	AluYf1	INTRONIC	0	0.002439	0.001425
chr2	225695069	225696536	1467	INS	Non-Reference	L1HS,L1HS	INTRONIC	0.006849	0	0.002849
chr2	226091561	226092474	-913	DEL	Reference	L1P4a	INTRONIC	0	0.002439	0.001425
chr2	227526406	227526730	324	INS	Non-Reference	AluY	INTRONIC	0.10274	0.026829	0.058405
chr2	228341357	228341688	331	INS	Non-Reference	AluYb9	INTERGENIC	0.003425	0	0.001425
chr2	228348175	228348502	327	INS	Non-Reference	AluYa5	INTERGENIC	0.003425	0	0.001425
chr2	228712358	228712643	285	INS	Non-Reference	AluYa5	INTRONIC	0	0.002439	0.001425
chr2	229259214	229259561	347	INS	Non-Reference	AluYb8	INTRONIC	0	0.002439	0.001425
chr2	229999081	229999406	-325	DEL	Reference	AluSx1	INTRONIC	0.003425	0	0.001425
chr2	230308382	230308721	339	INS	Non-Reference	AluYb8	INTRONIC	0.006849	0	0.002849
chr2	230343095	230343662	-567	DEL	Reference	L1PA11	INTRONIC	0.14726	0.114634	0.128205
chr2	230460579	230460922	-343	DEL	Reference	AluYb8	INTRONIC	0.773973	0	0.321937
chr2	231131462	231131786	-324	DEL	Reference	AluYa5	INTRONIC	0.794521	0.304878	0.508547
chr2	231422287	231422601	314	INS	Non-Reference	AluYa5	INTERGENIC	0.023973	0	0.009972
chr2	231618968	231619275	-307	DEL	Reference	AluSg	INTERGENIC	0.010274	0	0.004274
chr2	232803661	232803966	-305	DEL	Reference	AluYb8	INTRONIC	0.736301	0.626829	0.672365
chr2	233640306	233640651	345	INS	Non-Reference	AluYb8	INTRONIC	0	0.002439	0.001425
chr2	234818118	234821027	2909	INS	Non-Reference	SVA_E	INTRONIC	0	0.002439	0.001425
chr2	234903622	234903933	-311	DEL	Reference	AluY	INTRONIC	0.410959	0.192683	0.283476
chr2	235186024	235186353	-329	DEL	Reference	AluYb8	INTRONIC	0.565068	0.453659	0.5
chr2	236313835	236316692	2857	INS	Non-Reference	SVA_F	INTRONIC	0	0.007317	0.004274
chr2	236424622	236426541	-1919	DEL	Reference	L1MA7	INTRONIC	0.023973	0	0.009972
chr2	236740121	236740437	316	INS	Non-Reference	AluYa5	INTRONIC	0.013699	0	0.005698
chr2	237828868	237829188	320	INS	Non-Reference	AluYa5	INTRONIC	0.020548	0	0.008547
chr2	238500730	238501056	-326	DEL	Reference	AluYa5	INTRONIC	0.523973	0.197561	0.333333
chr2	239637449	239637758	309	INS	Non-Reference	AluYa5	INTERGENIC	0.003425	0	0.001425
chr2	239798573	239798902	329	INS	Non-Reference	AluYb9	INTRONIC	0.023973	0	0.009972
chr2	240019522	240019844	-322	DEL	Reference	AluYa5	INTRONIC	0.537671	0.590244	0.568376
chr2	240085914	240086256	342	INS	Non-Reference	AluYa5	INTERGENIC	0.058219	0	0.024217
chr2	240673469	240673799	-330	DEL	Reference	AluSq4	INTERGENIC	0	0	0
chr3	530067	530392	-325	DEL	Reference	AluYa5	INTRONIC	0	0.009756	0.005698
chr3	940905	941221	-316	DEL	Reference	AluYa5	INTERGENIC	0.763699	0.678049	0.713675
chr3	1740300	1740609	-309	DEL	Reference	AluYk3	INTERGENIC	0.140411	0.036585	0.079772
chr3	2129413	2129748	335	INS	Non-Reference	AluYb8	INTRONIC	0	0.02439	0.014245
chr3	2269902	2270250	-348	DEL	Reference	AluYb9	INTRONIC	0.366438	0.558537	0.478632
chr3	2427648	2428008	-360	DEL	Reference	L1P1	INTRONIC	0.023973	0	0.009972
chr3	2591342	2591663	-321	DEL	Reference	AluYa5	INTRONIC	0.376712	0.441463	0.41453
chr3	2722583	2722897	314	INS	Non-Reference	AluYa5	INTRONIC	0.003425	0	0.001425
chr3	3137683	3137936	253	INS	Non-Reference	AluYa5	INTRONIC	0.006849	0.002439	0.004274
chr3	3516130	3516457	327	INS	Non-Reference	AluYa5	INTRONIC	0.003425	0	0.001425
chr3	3831520	3831849	-329	DEL	Reference	AluYb8	INTRONIC	0.962329	1	0.98433
chr3	4025240	4027871	-2631	DEL	Reference	L1HS,L1HS	INTRONIC	0.941781	1	0.975783
chr3	4039211	4039645	-434	DEL	Reference	L1HS	INTRONIC	0.034247	0	0.014245
chr3	5516469	5517061	-592	DEL	Reference	L1P1	INTERGENIC	0	0	0
chr3	5907039	5907403	-364	DEL	Reference	L1MD	INTRONIC	0.030822	0	0.012821
chr3	6061347	6061688	341	INS	Non-Reference	AluYb8	INTRONIC	0	0.107317	0.062678
chr3	6483710	6483979	269	INS	Non-Reference	AluYa5	INTERGENIC	0.092466	0.14878	0.125356
chr3	6593556	6595736	2180	INS	Non-Reference	L1HS	INTRONIC	0.054795	0	0.022792
chr3	6638272	6638589	317	INS	Non-Reference	AluYb8	INTRONIC	0.023973	0.160976	0.103989
chr3	7305339	7305635	-296	DEL	Reference	L1HS	INTRONIC	0.253425	0.602439	0.457265
chr3	8590091	8590439	348	INS	Non-Reference	AluY	INTRONIC	0	0.002439	0.001425
chr3	9836886	9837149	263	INS	Non-Reference	SVA_A	INTRONIC	0	0.002439	0.001425
chr3	9990183	9990987	-804	DEL	Reference	AluSq	INTRONIC	0	0.002439	0.001425
chr3	10355772	10356121	-349	DEL	Reference	AluY	INTRONIC	0.633562	0.580488	0.602564
chr3	10659193	10660274	-1081	DEL	Reference	L1P1	INTRONIC	0	0.002439	0.001425
chr3	11693840	11694158	318	INS	Non-Reference	AluYg6	INTRONIC	0.003425	0	0.001425
chr3	12240588	12240863	275	INS	Non-Reference	AluYa5	INTERGENIC	0.020548	0	0.008547
chr3	12310452	12310762	-310	DEL	Reference	AluYa5	INTRONIC	0.243151	0.253659	0.249288
chr3	13071160	13071472	312	INS	Non-Reference	AluYa5	INTRONIC	0	0.002439	0.001425
chr3	13134776	13137704	2928	INS	Non-Reference	SVA_F	INTRONIC	0	0.002439	0.001425
chr3	15855188	15855515	327	INS	Non-Reference	AluYb8	INTRONIC	0	0.136585	0.079772
chr3	17462620	17462937	317	INS	Non-Reference	AluYa5	INTRONIC	0.023973	0	0.009972
chr3	17690190	17690515	-325	DEL	Reference	AluYa5	INTRONIC	0.503425	0.52439	0.51567
chr3	17907046	17907366	-320	DEL	Reference	AluYa5	INTRONIC	0.160959	0.070732	0.108262
chr3	17957783	17958122	339	INS	Non-Reference	AluY	INTRONIC	0	0.002439	0.001425
chr3	18714324	18714633	-309	DEL	Reference	AluYa5	INTRONIC	0.280822	0.168293	0.2151
chr3	18948216	18948540	324	INS	Non-Reference	AluYa5	INTRONIC	0.006849	0	0.002849
chr3	19035515	19035818	-303	DEL	Reference	AluYa5	INTRONIC	0.034247	0	0.014245
chr3	19623756	19624075	319	INS	Non-Reference	AluYa5	INTRONIC	0.013699	0	0.005698
chr3	20211484	20211789	-305	DEL	Reference	AluYa5	INTRONIC	0.006849	0	0.002849
chr3	20368786	20369098	312	INS	Non-Reference	AluYa5	INTRONIC	0.013699	0	0.005698
chr3	20612379	20612767	-388	DEL	Reference	L1M4c	INTRONIC	0	0.014634	0.008547
chr3	21019013	21019335	322	INS	Non-Reference	AluYa5	INTRONIC	0.006849	0	0.002849
chr3	21428982	21429301	319	INS	Non-Reference	AluYg6	INTRONIC	0.013699	0.007317	0.009972
chr3	21584455	21584783	328	INS	Non-Reference	AluYb8	INTRONIC	0.003425	0	0.001425
chr3	21817456	21817816	360	INS	Non-Reference	L1P1	INTRONIC	0.003425	0	0.001425
chr3	22239537	22239857	320	INS	Non-Reference	AluYa5	INTRONIC	0.044521	0	0.018519
chr3	22445311	22445608	297	INS	Non-Reference	AluYc	INTERGENIC	0.003425	0	0.001425
chr3	22655896	22658144	2248	INS	Non-Reference	L1HS,L1HS	INTERGENIC	0.034247	0	0.014245
chr3	22743438	22743755	317	INS	Non-Reference	AluYa5	INTERGENIC	0.010274	0	0.004274
chr3	23722566	23722896	-330	DEL	Reference	AluY	INTERGENIC	0.366438	0.5	0.444444
chr3	24049295	24049551	-256	DEL	Reference	AluYi6	INTERGENIC	0	0.482927	0.282051
chr3	24612037	24612360	323	INS	Non-Reference	AluYa5	INTERGENIC	0	0.002439	0.001425
chr3	24778019	24778344	-325	DEL	Reference	AluYa5	INTRONIC	0.178082	0.412195	0.314815
chr3	25932193	25937564	-5371	DEL	Reference	L1PA7	INTRONIC	0.006849	0	0.002849
chr3	25955210	25955526	316	INS	Non-Reference	AluYa5	INTRONIC	0	0.004878	0.002849
chr3	26207200	26207517	317	INS	Non-Reference	AluYd8	INTRONIC	0.020548	0	0.008547
chr3	26398003	26404045	-6042	DEL	Reference	L1HS	INTERGENIC	0.482877	0.002439	0.202279
chr3	26482955	26484359	1404	INS	Non-Reference	L1HS	INTERGENIC	0	0.160976	0.094017
chr3	26745214	26745534	-320	DEL	Reference	AluY	INTERGENIC	0.917808	0.678049	0.777778
chr3	26904162	26904474	-312	DEL	Reference	L1PA17	INTERGENIC	0	0.004878	0.002849
chr3	27092905	27093726	-821	DEL	Reference	L1HS	INTERGENIC	0.092466	0	0.038462
chr3	27438006	27438314	-308	DEL	Reference	AluSx1	INTRONIC	0.006849	0	0.002849
chr3	27534615	27534937	-322	DEL	Reference	AluSg	INTERGENIC	0.003425	0	0.001425
chr3	27688227	27688553	-326	DEL	Reference	L1M1	INTRONIC	0.003425	0	0.001425
chr3	27760819	27761138	319	INS	Non-Reference	AluYa5	INTERGENIC	0.013699	0	0.005698
chr3	28125965	28126291	-326	DEL	Reference	AluYb8	INTRONIC	0.369863	0	0.153846
chr3	28364741	28365219	478	INS	Non-Reference	L1PA4	INTRONIC	0.013699	0	0.005698
chr3	28383320	28383656	336	INS	Non-Reference	AluY	INTRONIC	0.010274	0.043902	0.029915
chr3	29508877	29509205	328	INS	Non-Reference	AluYb8	INTRONIC	0.106164	0	0.04416
chr3	29578791	29579113	-322	DEL	Reference	AluYb8	INTRONIC	0	0.04878	0.02849
chr3	30824289	30824777	-488	DEL	Reference	L1ME3B	INTRONIC	0.003425	0	0.001425
chr3	31359164	31359487	323	INS	Non-Reference	AluYa8	INTERGENIC	0.130137	0	0.054131
chr3	31491390	31491715	-325	DEL	Reference	AluYa5	INTERGENIC	0.020548	0.05122	0.038462
chr3	31502186	31502486	-300	DEL	Reference	AluY	INTRONIC	0.130137	0.043902	0.079772
chr3	31677786	31678106	-320	DEL	Reference	AluYb8	INTRONIC	0.013699	0	0.005698
chr3	32162369	32162651	-282	DEL	Reference	AluYb9	INTRONIC	0.561644	0.280488	0.397436
chr3	32666588	32666901	-313	DEL	Reference	AluSq10	INTERGENIC	0.023973	0	0.009972
chr3	32677321	32677647	326	INS	Non-Reference	AluYb8	INTERGENIC	0.037671	0	0.01567
chr3	33255059	33255392	-333	DEL	Reference	AluSc	INTERGENIC	0.041096	0	0.017094
chr3	33259447	33259755	-308	DEL	Reference	AluYe5	INTERGENIC	0.311644	0.112195	0.195157
chr3	33291227	33293585	2358	INS	Non-Reference	SVA_E	INTRONIC	0.003425	0	0.001425
chr3	33511697	33512583	-886	DEL	Reference	L1HS	INTRONIC	0.35274	0.307317	0.326211
chr3	34086380	34092464	6084	INS	Non-Reference	L1HS	INTRONIC	0.006849	0	0.002849
chr3	34681342	34681661	319	INS	Non-Reference	AluYa5	INTRONIC	0.085616	0	0.035613
chr3	34764322	34765313	991	INS	Non-Reference	L1HS	INTRONIC	0	0.002439	0.001425
chr3	35010165	35010493	-328	DEL	Reference	AluYb8	INTERGENIC	0.931507	0.873171	0.897436
chr3	35355576	35355901	325	INS	Non-Reference	AluY	INTRONIC	0.037671	0	0.01567
chr3	36066627	36066945	-318	DEL	Reference	AluY	INTERGENIC	0	0.617073	0.360399
chr3	36107596	36107923	327	INS	Non-Reference	AluYb8	INTERGENIC	0.017123	0	0.007123
chr3	37261605	37261928	323	INS	Non-Reference	AluYa5	INTRONIC	0.010274	0	0.004274
chr3	37848637	37848920	283	INS	Non-Reference	L1HS	INTRONIC	0.030822	0	0.012821
chr3	38853523	38853855	332	INS	Non-Reference	AluYb8	INTRONIC	0	0.002439	0.001425
chr3	39325776	39326080	-304	DEL	Reference	AluSx1	INTRONIC	0.020548	0	0.008547
chr3	39956676	39957401	-725	DEL	Reference	L1P1	INTRONIC	0.037671	0	0.01567
chr3	40200117	40200440	323	INS	Non-Reference	AluYa5	INTRONIC	0.171233	0.346341	0.273504
chr3	40492996	40493313	-317	DEL	Reference	AluSz	INTERGENIC	0	0.002439	0.001425
chr3	40954985	40955713	-728	DEL	Reference	L1P1	INTRONIC	0	0.002439	0.001425
chr3	41295186	41295735	-549	DEL	Reference	L1MC	INTRONIC	0.260274	0.331707	0.301994
chr3	41521474	41521800	326	INS	Non-Reference	AluYe5	INTRONIC	0.010274	0	0.004274
chr3	41776568	41780001	-3433	DEL	Reference	L1HS,L1HS	INTRONIC	0	0.173171	0.10114
chr3	42989600	42989928	-328	DEL	Reference	AluYa5	INTRONIC	0.84589	0.978049	0.923077
chr3	43823453	43825853	2400	INS	Non-Reference	L1HS,L1HS	INTERGENIC	0.003425	0	0.001425
chr3	45465704	45466027	323	INS	Non-Reference	AluYa5	INTRONIC	0	0.002439	0.001425
chr3	45726859	45727184	-325	DEL	Reference	AluYb8	INTRONIC	0.616438	0	0.25641
chr3	46181753	46182063	-310	DEL	Reference	L1MDb	INTRONIC	0	0.004878	0.002849
chr3	46182023	46182303	-280	DEL	Reference	AluYa5	INTRONIC	0.181507	0	0.075499
chr3	47234542	47234845	-303	DEL	Reference	AluSz	INTRONIC	0.023973	0	0.009972
chr3	48202284	48202612	-328	DEL	Reference	AluY	INTERGENIC	0.075342	0	0.031339
chr3	48203302	48203562	260	INS	Non-Reference	SVA_E	INTERGENIC	0.065068	0	0.027066
chr3	49160316	49160639	-323	DEL	Reference	AluYa5	INTERGENIC	0.585616	0.607317	0.598291
chr3	49282857	49283165	-308	DEL	Reference	AluSc	INTRONIC	0.027397	0	0.011396
chr3	49456843	49457172	-329	DEL	Reference	AluYa5	INTERGENIC	0.914384	1	0.964387
chr3	49913640	49913966	326	INS	Non-Reference	AluY	INTRONIC	0	0.234146	0.136752
chr3	49938767	49939539	-772	DEL	Reference	AluYk3	INTERGENIC	0.414384	0.4	0.405983
chr3	49956520	49956853	-333	DEL	Reference	AluSp	INTRONIC	0	0.002439	0.001425
chr3	50025593	50025861	268	INS	Non-Reference	AluYa5	INTRONIC	0.369863	0.534146	0.465812
chr3	50305275	50305567	-292	DEL	Reference	AluY	INTRONIC	0	0.004878	0.002849
chr3	50841728	50842075	347	INS	Non-Reference	AluYb8	INTRONIC	0.667808	0.860976	0.780627
chr3	51729913	51730253	340	INS	Non-Reference	AluYb8	INTERGENIC	0.164384	0.102439	0.128205
chr3	52499608	52499920	-312	DEL	Reference	AluYa5	INTRONIC	0.006849	0	0.002849
chr3	52591699	52592006	-307	DEL	Reference	AluSx1	INTRONIC	0.006849	0.014634	0.011396
chr3	52675819	52676154	-335	DEL	Reference	AluYa5	INTRONIC	0.476027	0.426829	0.447293
chr3	52737747	52738093	346	INS	Non-Reference	AluY	INTRONIC	0	0.002439	0.001425
chr3	52965822	52966133	-311	DEL	Reference	AluYm1	INTRONIC	0	0.002439	0.001425
chr3	53327529	53327862	-333	DEL	Reference	AluSz	INTRONIC	0.006849	0	0.002849
chr3	55170271	55170831	560	INS	Non-Reference	L1HS	INTRONIC	0.003425	0	0.001425
chr3	55368160	55368483	323	INS	Non-Reference	AluYb8	INTERGENIC	0.010274	0	0.004274
chr3	55851188	55851493	305	INS	Non-Reference	AluYa5	INTRONIC	0.058219	0.05122	0.054131
chr3	55866580	55866834	254	INS	Non-Reference	AluYa5	INTRONIC	0	0.009756	0.005698
chr3	56029280	56035339	6059	INS	Non-Reference	L1HS	INTRONIC	0.023973	0	0.009972
chr3	56367270	56369423	2153	INS	Non-Reference	L1HS,L1HS	INTRONIC	0.010274	0	0.004274
chr3	56853189	56853510	321	INS	Non-Reference	AluYb9	INTRONIC	0.05137	0	0.021368
chr3	57355484	57355788	304	INS	Non-Reference	AluYb8	INTRONIC	0.013699	0	0.005698
chr3	58477254	58477583	-329	DEL	Reference	AluSp	INTRONIC	0.013699	0.002439	0.007123
chr3	58944666	58944955	289	INS	Non-Reference	AluYa5	INTRONIC	0.030822	0	0.012821
chr3	59139493	59139820	-327	DEL	Reference	AluYa5	INTRONIC	0.445205	0.209756	0.307692
chr3	59221126	59221624	-498	DEL	Reference	L1PA6	INTRONIC	0.017123	0	0.007123
chr3	60377204	60377471	-267	DEL	Reference	AluSc	INTRONIC	0	0.002439	0.001425
chr3	60378302	60378612	310	INS	Non-Reference	AluYa5	INTRONIC	0.003425	0	0.001425
chr3	60475109	60475477	368	INS	Non-Reference	AluYb8	INTRONIC	0.113014	0.002439	0.048433
chr3	61489374	61489697	-323	DEL	Reference	AluYa5	INTERGENIC	0.39726	0.141463	0.247863
chr3	62035410	62035733	323	INS	Non-Reference	AluYa5	INTRONIC	0.006849	0	0.002849
chr3	63555274	63555586	312	INS	Non-Reference	AluYb8	INTRONIC	0.130137	0.297561	0.22792
chr3	65779694	65780030	336	INS	Non-Reference	AluYa5	INTRONIC	0	0.002439	0.001425
chr3	65947942	65948243	301	INS	Non-Reference	AluYa5	INTRONIC	0.041096	0.080488	0.064103
chr3	66024504	66024852	348	INS	Non-Reference	AluYb8	INTRONIC	0.030822	0	0.012821
chr3	66063569	66063883	-314	DEL	Reference	AluYb8	INTRONIC	0.335616	0.312195	0.321937
chr3	66374012	66376733	2721	INS	Non-Reference	SVA_E	INTRONIC	0.020548	0	0.008547
chr3	66679095	66679409	314	INS	Non-Reference	AluY	INTRONIC	0.065068	0	0.027066
chr3	66901211	66901555	344	INS	Non-Reference	AluYb8	INTRONIC	0.041096	0.065854	0.055556
chr3	67029620	67029953	-333	DEL	Reference	AluY	INTRONIC	0.058219	0	0.024217
chr3	67299240	67299561	321	INS	Non-Reference	AluYa5	INTRONIC	0.054795	0	0.022792
chr3	67544418	67544704	286	INS	Non-Reference	AluYa5	INTRONIC	0	0.002439	0.001425
chr3	67730240	67730566	326	INS	Non-Reference	AluY	INTRONIC	0.003425	0	0.001425
chr3	67941846	67942197	351	INS	Non-Reference	AluYb8	INTRONIC	0	0.002439	0.001425
chr3	67959148	67960422	-1274	DEL	Reference	L1M1	INTERGENIC	0.184932	0.156098	0.168091
chr3	68167680	68168002	322	INS	Non-Reference	AluY	INTRONIC	0	0.002439	0.001425
chr3	68631498	68631820	322	INS	Non-Reference	AluYb8	INTERGENIC	0.013699	0	0.005698
chr3	68821327	68821615	-288	DEL	Reference	AluYe5	INTRONIC	0.746575	0.646341	0.688034
chr3	68841053	68841344	-291	DEL	Reference	AluYa5	INTRONIC	0.246575	0.373171	0.320513
chr3	69796479	69796771	-292	DEL	Reference	AluYb8	INTRONIC	0.006849	0	0.002849
chr3	70365954	70366289	-335	DEL	Reference	AluYb8	INTRONIC	0	0.607317	0.354701
chr3	71193185	71193486	-301	DEL	Reference	AluY	INTRONIC	0.469178	0	0.195157
chr3	71803805	71804660	855	INS	Non-Reference	L1HS	INTERGENIC	0.003425	0	0.001425
chr3	72330559	72330855	-296	DEL	Reference	AluYa5	INTERGENIC	0.284247	0.241463	0.259259
chr3	73922483	73922829	346	INS	Non-Reference	AluYa5	INTERGENIC	0	0.002439	0.001425
chr3	74156965	74159258	2293	INS	Non-Reference	L1HS,L1HS	INTERGENIC	0	0.002439	0.001425
chr3	74520191	74520513	322	INS	Non-Reference	AluYa5	INTRONIC	0.034247	0	0.014245
chr3	74716261	74716584	-323	DEL	Reference	AluY	INTERGENIC	0.493151	0	0.205128
chr3	75484688	75484965	277	INS	Non-Reference	AluYm1	INTRONIC	0.164384	0	0.068376
chr3	75535099	75535428	329	INS	Non-Reference	AluYm1	INTRONIC	0.030822	0	0.012821
chr3	75986212	75986537	325	INS	Non-Reference	AluYa5	INTRONIC	0	0.002439	0.001425
chr3	77942950	77943297	347	INS	Non-Reference	AluYb8	INTRONIC	0	0.002439	0.001425
chr3	78837888	78838215	327	INS	Non-Reference	AluYb9	INTRONIC	0.003425	0	0.001425
chr3	79709674	79710292	618	INS	Non-Reference	L1HS	INTRONIC	0.013699	0	0.005698
chr3	80139643	80140174	-531	DEL	Reference	L1PB	INTERGENIC	0	0.002439	0.001425
chr3	80566377	80566730	353	INS	Non-Reference	AluYa5	INTERGENIC	0	0.002439	0.001425
chr3	80861834	80862472	-638	DEL	Reference	L1M1	INTRONIC	0.030822	0	0.012821
chr3	80876160	80877453	-1293	DEL	Reference	L1HS	INTERGENIC	0.527397	0.880488	0.733618
chr3	81296914	81297229	-315	DEL	Reference	AluYa5	INTRONIC	0.438356	0.329268	0.374644
chr3	81702788	81703103	315	INS	Non-Reference	AluYa5	INTRONIC	0.003425	0	0.001425
chr3	81858341	81858661	-320	DEL	Reference	AluYa5	INTRONIC	0.979452	1	0.991453
chr3	81880646	81881104	-458	DEL	Reference	L1P1	INTRONIC	0.003425	0	0.001425
chr3	81941841	81947906	6065	INS	Non-Reference	L1HS	INTRONIC	0.071918	0.021951	0.042735
chr3	82152842	82153390	-548	DEL	Reference	L1P1	INTRONIC	0.335616	0	0.139601
chr3	82452506	82452831	325	INS	Non-Reference	AluYb8	INTRONIC	0.010274	0	0.004274
chr3	82660969	82662514	1545	INS	Non-Reference	L1HS	INTERGENIC	0.15411	0.295122	0.236467
chr3	82887505	82887806	-301	DEL	Reference	L1HS	INTERGENIC	0.767123	0.670732	0.710826
chr3	83707509	83707764	255	INS	Non-Reference	L1PA8A	INTERGENIC	0.236301	0.536585	0.411681
chr3	83803964	83806198	-2234	DEL	Reference	L1HS	INTERGENIC	0.773973	0.87561	0.833333
chr3	84384233	84389800	5567	INS	Non-Reference	L1HS	INTERGENIC	0.160959	0.212195	0.190883
chr3	84549648	84549983	335	INS	Non-Reference	AluYb8	INTERGENIC	0	0.004878	0.002849
chr3	85230786	85231121	335	INS	Non-Reference	AluYa5	INTRONIC	0	0.002439	0.001425
chr3	85527418	85533476	6058	INS	Non-Reference	L1HS	INTRONIC	0	0.360976	0.210826
chr3	86082777	86083118	341	INS	Non-Reference	AluYb8	INTERGENIC	0	0.002439	0.001425
chr3	86215788	86219439	3651	INS	Non-Reference	L1HS,L1HS	INTRONIC	0.205479	0.017073	0.095442
chr3	86351931	86352253	-322	DEL	Reference	AluYk3	INTERGENIC	0.013699	0	0.005698
chr3	86573590	86574922	-1332	DEL	Reference	L1MA1	INTERGENIC	0.013699	0	0.005698
chr3	87054914	87055228	-314	DEL	Reference	HAL1	INTRONIC	0	0.002439	0.001425
chr3	87652590	87654070	-1480	DEL	Reference	L1P3	INTRONIC	0.116438	0.002439	0.049858
chr3	88090565	88090888	323	INS	Non-Reference	AluYa5	INTRONIC	0	0.002439	0.001425
chr3	88090565	88090882	317	INS	Non-Reference	AluYa5	INTRONIC	0.003425	0	0.001425
chr3	88102021	88102334	313	INS	Non-Reference	AluYa5	INTRONIC	0.017123	0	0.007123
chr3	88522029	88522370	341	INS	Non-Reference	L1PB	INTERGENIC	0.34589	0.087805	0.195157
chr3	89460812	89466854	-6042	DEL	Reference	L1HS	INTRONIC	0.195205	0.180488	0.18661
chr3	89674684	89675012	328	INS	Non-Reference	AluYa5	INTERGENIC	0.143836	0	0.059829
chr3	93772960	93773277	317	INS	Non-Reference	AluYa5	INTERGENIC	0.010274	0	0.004274
chr3	95188471	95188791	320	INS	Non-Reference	AluYa5	INTERGENIC	0.05137	0	0.021368
chr3	95397348	95397678	-330	DEL	Reference	AluYb8	INTERGENIC	0.75	0.302439	0.488604
chr3	95850099	95850376	277	INS	Non-Reference	AluYa5	INTERGENIC	0.003425	0	0.001425
chr3	96711535	96711874	339	INS	Non-Reference	AluYa5	INTERGENIC	0	0.004878	0.002849
chr3	96990998	96991249	251	INS	Non-Reference	AluYa5	INTRONIC	0.020548	0	0.008547
chr3	97128878	97129144	266	INS	Non-Reference	AluYb8	INTRONIC	0.034247	0	0.014245
chr3	97716272	97716593	-321	DEL	Reference	AluYb8	INTRONIC	0.287671	0.012195	0.126781
chr3	98210454	98210869	415	INS	Non-Reference	L1HS	INTERGENIC	0	0.002439	0.001425
chr3	98562657	98562955	298	INS	Non-Reference	AluYm1	INTRONIC	0.003425	0.009756	0.007123
chr3	99005363	99005688	325	INS	Non-Reference	AluYe5	INTRONIC	0.006849	0	0.002849
chr3	99318601	99318913	-312	DEL	Reference	AluY	INTERGENIC	0.972603	0.997561	0.987179
chr3	99920246	99921664	1418	INS	Non-Reference	L1HS	INTRONIC	0	0.002439	0.001425
chr3	100458407	100458718	311	INS	Non-Reference	AluYa5	INTERGENIC	0	0.436585	0.254986
chr3	100691698	100692019	321	INS	Non-Reference	AluYg6	INTRONIC	0.246575	0	0.102564
chr3	101469525	101469848	-323	DEL	Reference	AluYb8	INTRONIC	0.311644	0.35122	0.334758
chr3	101687595	101687919	324	INS	Non-Reference	AluYb8	EXONIC	0.017123	0	0.007123
chr3	102564930	102565268	-338	DEL	Reference	AluYb8	INTERGENIC	0.787671	0.536585	0.641026
chr3	102876556	102876981	-425	DEL	Reference	L1P1	INTRONIC	0	0.007317	0.004274
chr3	103091505	103091819	-314	DEL	Reference	AluYa5	INTERGENIC	0	0.241463	0.141026
chr3	103749898	103751268	1370	INS	Non-Reference	L1PA3,L1PA3	INTERGENIC	0	0	0
chr3	103829068	103829387	-319	DEL	Reference	AluYa5	INTERGENIC	0	0.414634	0.242165
chr3	104364794	104365104	310	INS	Non-Reference	AluYb8	INTRONIC	0.003425	0.002439	0.002849
chr3	104594830	104595173	343	INS	Non-Reference	AluYa5	INTERGENIC	0	0.007317	0.004274
chr3	104657170	104657493	-323	DEL	Reference	L1M2	INTRONIC	0	0.002439	0.001425
chr3	106370032	106373228	3196	INS	Non-Reference	L1HS,L1HS	INTRONIC	0.003425	0	0.001425
chr3	107017130	107017384	-254	DEL	Reference	L1M3	INTRONIC	0.369863	0.407317	0.391738
chr3	108174474	108174793	319	INS	Non-Reference	AluYa5	INTRONIC	0.126712	0.129268	0.128205
chr3	108752947	108753536	-589	DEL	Reference	L1P1	INTERGENIC	0.006849	0	0.002849
chr3	109096065	109102127	6062	INS	Non-Reference	L1HS	INTRONIC	0.006849	0	0.002849
chr3	109392936	109393255	-319	DEL	Reference	AluYk3	INTERGENIC	0.003425	0	0.001425
chr3	109770226	109770482	-256	DEL	Reference	L1PB	INTRONIC	0.136986	0.153659	0.146724
chr3	109893525	109893850	325	INS	Non-Reference	AluYa5	INTERGENIC	0.010274	0	0.004274
chr3	109978918	109979249	331	INS	Non-Reference	AluY	INTERGENIC	0.119863	0.043902	0.075499
chr3	110959891	110960255	-364	DEL	Reference	L1MCc	INTRONIC	0.006849	0	0.002849
chr3	111100740	111101062	322	INS	Non-Reference	AluYb8	INTRONIC	0.075342	0	0.031339
chr3	111805573	111805846	-273	DEL	Reference	L1ME1	INTRONIC	0.085616	0	0.035613
chr3	112748535	112748865	-330	DEL	Reference	AluYk11	INTRONIC	0.94863	1	0.978632
chr3	112802355	112802686	331	INS	Non-Reference	AluYb8	INTERGENIC	0.030822	0	0.012821
chr3	113328296	113328617	321	INS	Non-Reference	AluYb8	INTRONIC	0.208904	0	0.086895
chr3	113484687	113485002	315	INS	Non-Reference	AluYa5	INTRONIC	0.037671	0.053659	0.047009
chr3	114135174	114135500	-326	DEL	Reference	AluYb8	INTRONIC	0.921233	1	0.967236
chr3	114241205	114241528	323	INS	Non-Reference	AluY	INTERGENIC	0.023973	0	0.009972
chr3	114747621	114747945	-324	DEL	Reference	AluYe5	INTRONIC	0.773973	0	0.321937
chr3	115529143	115530960	-1817	DEL	Reference	L1PREC2	INTRONIC	0.157534	0.002439	0.066952
chr3	116115715	116121768	6053	INS	Non-Reference	L1HS	INTRONIC	0.017123	0	0.007123
chr3	116476197	116476531	334	INS	Non-Reference	AluYb8	INTERGENIC	0.003425	0	0.001425
chr3	116485991	116486331	-340	DEL	Reference	L1PREC2	INTERGENIC	0.19863	0.17561	0.185185
chr3	117511620	117517664	6044	INS	Non-Reference	L1HS	INTERGENIC	0.017123	0	0.007123
chr3	120130081	120130409	328	INS	Non-Reference	AluYa5	INTRONIC	0	0.002439	0.001425
chr3	120600110	120600419	309	INS	Non-Reference	AluYa5	INTRONIC	0.099315	0.197561	0.156695
chr3	121137932	121138392	-460	DEL	Reference	L1M2	INTRONIC	0	0.002439	0.001425
chr3	121849957	121850269	312	INS	Non-Reference	AluYb8	INTRONIC	0.109589	0	0.045584
chr3	122044545	122045437	-892	DEL	Reference	L1P1	INTERGENIC	0	0.002439	0.001425
chr3	122240817	122244382	-3565	DEL	Reference	L1MA2	INTRONIC	0	0.002439	0.001425
chr3	122419595	122419921	-326	DEL	Reference	AluYb8	INTRONIC	0.417808	0.578049	0.511396
chr3	123517899	123518214	-315	DEL	Reference	AluYa5	INTRONIC	0.859589	1	0.941595
chr3	123940256	123940567	311	INS	Non-Reference	AluYa5	INTRONIC	0.003425	0	0.001425
chr3	124849825	124850150	325	INS	Non-Reference	AluYb8	INTRONIC	0.065068	0.15122	0.115385
chr3	124863836	124866503	2667	INS	Non-Reference	SVA_F	INTRONIC	0.006849	0	0.002849
chr3	125171205	125171975	-770	DEL	Reference	L1HS	INTRONIC	0.753425	0.958537	0.873219
chr3	125297423	125297751	-328	DEL	Reference	L1M5	INTRONIC	0	0.002439	0.001425
chr3	125495537	125495850	313	INS	Non-Reference	AluYg6	INTRONIC	0.058219	0	0.024217
chr3	125770561	125770870	-309	DEL	Reference	AluYa5	INTRONIC	0.489726	0.695122	0.609687
chr3	126297668	126298677	-1009	DEL	Reference	L1PB2	INTRONIC	0.003425	0	0.001425
chr3	126298718	126299295	-577	DEL	Reference	L1PB	INTRONIC	0.003425	0	0.001425
chr3	126335697	126337530	-1833	DEL	Reference	L1PA2	INTERGENIC	0.010274	0	0.004274
chr3	126598694	126603021	4327	INS	Non-Reference	L1HS	INTRONIC	0.003425	0	0.001425
chr3	126640079	126640406	-327	DEL	Reference	AluY	INTRONIC	0	0.912195	0.532764
chr3	127611674	127612000	-326	DEL	Reference	AluYa5	INTRONIC	0.082192	0	0.034188
chr3	128574756	128575089	333	INS	Non-Reference	AluJb	INTRONIC	0.010274	0	0.004274
chr3	128676364	128676679	315	INS	Non-Reference	AluYe5	INTRONIC	0.606164	0	0.252137
chr3	128707175	128707481	-306	DEL	Reference	AluY	INTRONIC	0	0.002439	0.001425
chr3	129824692	129825011	319	INS	Non-Reference	AluYa5	INTRONIC	0.006849	0.034146	0.022792
chr3	129884834	129885096	-262	DEL	Reference	AluJb	INTRONIC	0	0.012195	0.007123
chr3	130193840	130194156	-316	DEL	Reference	AluYa5	INTRONIC	0.907534	1	0.961538
chr3	130628722	130634264	-5542	DEL	Reference	L1HS	INTRONIC	0.674658	0	0.280627
chr3	131282270	131282574	304	INS	Non-Reference	AluYa5	INTRONIC	0.075342	0	0.031339
chr3	131291116	131291438	322	INS	Non-Reference	AluYb8	INTRONIC	0.003425	0	0.001425
chr3	131482744	131483060	316	INS	Non-Reference	AluY	INTRONIC	0.020548	0	0.008547
chr3	131486158	131486591	433	INS	Non-Reference	L1HS	INTRONIC	0.003425	0	0.001425
chr3	131596324	131596647	-323	DEL	Reference	AluYa5	INTRONIC	0.226027	0.082927	0.14245
chr3	131635818	131636093	-275	DEL	Reference	AluYa5	INTRONIC	0.626712	0.134146	0.339031
chr3	131650458	131650768	-310	DEL	Reference	AluYc	INTRONIC	0.106164	0	0.04416
chr3	131814562	131814903	-341	DEL	Reference	AluYa5	INTRONIC	0.219178	0	0.091168
chr3	131815886	131821967	6081	INS	Non-Reference	L1HS	INTRONIC	0	0.004878	0.002849
chr3	131958958	131959299	-341	DEL	Reference	AluYa5	INTRONIC	0.722603	0.743902	0.735043
chr3	132390872	132391190	318	INS	Non-Reference	AluYa5	EXONIC	0.003425	0	0.001425
chr3	132822779	132823096	317	INS	Non-Reference	AluYb8	INTRONIC	0.017123	0	0.007123
chr3	133485904	133486227	-323	DEL	Reference	AluY	INTRONIC	0.030822	0.002439	0.014245
chr3	133784922	133786238	-1316	DEL	Reference	SVA_F	EXONIC	0.181507	0	0.075499
chr3	134113561	134113830	269	INS	Non-Reference	AluYm1	INTRONIC	0.003425	0	0.001425
chr3	134955060	134955713	-653	DEL	Reference	L1HS,L1HS	INTRONIC	0.575342	0	0.239316
chr3	137353519	137354604	-1085	DEL	Reference	L1HS	INTERGENIC	0.493151	0.360976	0.415954
chr3	138571189	138572982	1793	INS	Non-Reference	SVA_E	INTRONIC	0.006849	0	0.002849
chr3	138877466	138877788	322	INS	Non-Reference	AluYa5	INTERGENIC	0.023973	0	0.009972
chr3	138944178	138944518	340	INS	Non-Reference	AluYa5	INTERGENIC	0	0.002439	0.001425
chr3	140004815	140005130	315	INS	Non-Reference	AluYa5	INTRONIC	0.017123	0	0.007123
chr3	140805581	140805902	321	INS	Non-Reference	AluYa5	INTERGENIC	0.181507	0.385366	0.30057
chr3	140924963	140925309	346	INS	Non-Reference	AluYe5	INTERGENIC	0	0.002439	0.001425
chr3	141207643	141207979	336	INS	Non-Reference	AluYb8	INTERGENIC	0.041096	0.014634	0.025641
chr3	141961241	141961528	287	INS	Non-Reference	AluYm1	INTRONIC	0.003425	0	0.001425
chr3	142069861	142070159	-298	DEL	Reference	AluSz	INTRONIC	0.003425	0	0.001425
chr3	142255030	142255584	-554	DEL	Reference	L1PB	INTERGENIC	0	0	0
chr3	143402916	143408999	6083	INS	Non-Reference	L1HS	INTRONIC	0.089041	0.117073	0.105413
chr3	143646535	143646857	322	INS	Non-Reference	AluYa5	INTRONIC	0.027397	0	0.011396
chr3	143905192	143905510	-318	DEL	Reference	AluYb8	INTERGENIC	0.061644	0	0.025641
chr3	144683162	144683858	696	INS	Non-Reference	L1HS,L1HS	INTERGENIC	0.003425	0	0.001425
chr3	144784287	144784603	316	INS	Non-Reference	AluY	INTERGENIC	0.068493	0	0.02849
chr3	144969026	144969355	329	INS	Non-Reference	AluYm1	INTERGENIC	0.636986	0	0.264957
chr3	146214111	146214423	-312	DEL	Reference	AluYa5	INTRONIC	0.726027	0	0.301994
chr3	146480765	146481128	-363	DEL	Reference	L1P3	INTRONIC	0.013699	0	0.005698
chr3	146799748	146800070	322	INS	Non-Reference	AluYg6	INTERGENIC	0.003425	0	0.001425
chr3	147004624	147007169	2545	INS	Non-Reference	L1HS,L1HS	INTERGENIC	0	0.002439	0.001425
chr3	147910844	147911158	-314	DEL	Reference	AluYb8	INTERGENIC	0.027397	0	0.011396
chr3	148119382	148119670	288	INS	Non-Reference	AluYb8	INTRONIC	0.006849	0	0.002849
chr3	148479223	148479485	-262	DEL	Reference	L1P2	INTRONIC	0.212329	0.478049	0.367521
chr3	148488689	148489007	-318	DEL	Reference	AluY	INTRONIC	0.037671	0	0.01567
chr3	148849005	148849323	-318	DEL	Reference	AluYb8	INTRONIC	0.989726	0.963415	0.974359
chr3	149126585	149126913	-328	DEL	Reference	AluYa5	INTERGENIC	0	0.763415	0.445869
chr3	149133988	149134316	328	INS	Non-Reference	AluYa5	INTRONIC	0.003425	0	0.001425
chr3	149668676	149669021	345	INS	Non-Reference	AluYa5	INTRONIC	0	0.002439	0.001425
chr3	150009706	150010449	-743	DEL	Reference	L1PREC2	INTRONIC	0.003425	0	0.001425
chr3	150160278	150160588	-310	DEL	Reference	AluY	INTRONIC	0.489726	0.553659	0.527066
chr3	150529050	150529345	295	INS	Non-Reference	AluYb8	INTERGENIC	0.058219	0.002439	0.025641
chr3	150624729	150626111	1382	INS	Non-Reference	SVA_E	INTRONIC	0	0.002439	0.001425
chr3	151055623	151055921	298	INS	Non-Reference	AluYa5	INTRONIC	0.061644	0	0.025641
chr3	151591205	151591525	320	INS	Non-Reference	AluYa5	INTRONIC	0.006849	0	0.002849
chr3	152069673	152075725	6052	INS	Non-Reference	L1HS	INTRONIC	0.030822	0	0.012821
chr3	152122317	152122638	321	INS	Non-Reference	AluYb8	INTRONIC	0.006849	0	0.002849
chr3	152288642	152288959	317	INS	Non-Reference	AluYa5	INTRONIC	0.003425	0	0.001425
chr3	152366350	152366672	322	INS	Non-Reference	AluYb8	INTRONIC	0.003425	0	0.001425
chr3	152593933	152595365	-1432	DEL	Reference	L1HS,L1HS	INTRONIC	0.979452	0.858537	0.908832
chr3	152832808	152833131	-323	DEL	Reference	AluY	INTERGENIC	0.010274	0	0.004274
chr3	153123092	153123401	-309	DEL	Reference	AluSx	INTERGENIC	0.003425	0	0.001425
chr3	153394828	153395291	-463	DEL	Reference	L1M1	INTRONIC	0.003425	0	0.001425
chr3	153579147	153579471	324	INS	Non-Reference	AluYa5	INTRONIC	0.047945	0	0.019943
chr3	153981629	153981969	340	INS	Non-Reference	AluYb8	INTERGENIC	0	0.002439	0.001425
chr3	154047307	154048878	1571	INS	Non-Reference	L1HS,L1HS	INTRONIC	0.003425	0	0.001425
chr3	154911095	154914839	-3744	DEL	Reference	L1HS	INTRONIC	0.006849	0	0.002849
chr3	155151919	155152247	328	INS	Non-Reference	AluYb8	INTRONIC	0.065068	0	0.027066
chr3	155693168	155693493	-325	DEL	Reference	AluYb8	INTRONIC	0.808219	0	0.336182
chr3	155780984	155781267	-283	DEL	Reference	AluYb8	INTRONIC	0.023973	0	0.009972
chr3	155803519	155803836	-317	DEL	Reference	AluSz	INTRONIC	0.003425	0	0.001425
chr3	156395245	156395581	-336	DEL	Reference	AluYa5	INTRONIC	0.017123	0	0.007123
chr3	158399112	158399455	-343	DEL	Reference	AluYa5	INTRONIC	0.613014	0.531707	0.565527
chr3	159229280	159229606	326	INS	Non-Reference	AluYa5	INTRONIC	0.006849	0	0.002849
chr3	159628928	159629250	322	INS	Non-Reference	AluYb8	INTRONIC	0.003425	0	0.001425
chr3	160487851	160493917	6066	INS	Non-Reference	L1HS	INTERGENIC	0.003425	0	0.001425
chr3	161528924	161529259	-335	DEL	Reference	AluYa5	INTERGENIC	0.657534	0	0.273504
chr3	162690507	162690823	-316	DEL	Reference	AluY	INTERGENIC	0.955479	0.84878	0.893162
chr3	163321310	163321597	287	INS	Non-Reference	AluYb8	INTRONIC	0.017123	0	0.007123
chr3	163738281	163739039	-758	DEL	Reference	L1M3b	INTERGENIC	0.003425	0	0.001425
chr3	163746379	163746685	-306	DEL	Reference	AluY	INTERGENIC	0	0.865854	0.505698
chr3	163991420	163991749	329	INS	Non-Reference	AluYg6	INTERGENIC	0.010274	0.058537	0.038462
chr3	164168695	164169023	328	INS	Non-Reference	AluYb8	INTERGENIC	0.010274	0	0.004274
chr3	164656869	164657193	324	INS	Non-Reference	AluYb8	INTRONIC	0	0.002439	0.001425
chr3	165314180	165314831	651	INS	Non-Reference	L1MA3	INTRONIC	0	0.002439	0.001425
chr3	165979881	165980188	-307	DEL	Reference	AluYa5	INTERGENIC	0.075342	0.012195	0.038462
chr3	166460237	166460542	305	INS	Non-Reference	AluYb8	INTERGENIC	0.006849	0	0.002849
chr3	166460237	166460543	306	INS	Non-Reference	AluYb8	INTERGENIC	0	0.012195	0.007123
chr3	167759400	167759718	318	INS	Non-Reference	AluYb8	INTRONIC	0.462329	0	0.192308
chr3	167956760	167957103	343	INS	Non-Reference	L1HS	INTERGENIC	0	0.002439	0.001425
chr3	168608704	168608990	286	INS	Non-Reference	AluYe5	INTRONIC	0.034247	0	0.014245
chr3	169167961	169168274	313	INS	Non-Reference	AluYa5	INTRONIC	0	0.068293	0.039886
chr3	169550811	169551090	-279	DEL	Reference	AluYa5	INTRONIC	0.140411	0	0.058405
chr3	169806519	169806842	323	INS	Non-Reference	AluYb8	INTRONIC	0.017123	0.007317	0.011396
chr3	169977222	169977538	316	INS	Non-Reference	AluY	INTRONIC	0.027397	0	0.011396
chr3	170233220	170233544	324	INS	Non-Reference	AluYa5	INTRONIC	0.328767	0.329268	0.32906
chr3	170466390	170472483	6093	INS	Non-Reference	L1HS	EXONIC	0	0.002439	0.001425
chr3	170599798	170600116	318	INS	Non-Reference	AluYa5	INTRONIC	0	0.004878	0.002849
chr3	170949754	170950075	321	INS	Non-Reference	AluYa5	INTRONIC	0.034247	0.002439	0.01567
chr3	171199211	171199522	311	INS	Non-Reference	AluYa5	INTRONIC	0	0.012195	0.007123
chr3	171857829	171858740	-911	DEL	Reference	L1P3	INTRONIC	0.003425	0	0.001425
chr3	171908583	171908903	320	INS	Non-Reference	AluYa5	INTERGENIC	0.503425	0.336585	0.405983
chr3	172228538	172229206	668	INS	Non-Reference	L1HS	INTRONIC	0.006849	0	0.002849
chr3	172636908	172642952	6044	INS	Non-Reference	L1HS	INTRONIC	0.006849	0	0.002849
chr3	172683106	172683426	-320	DEL	Reference	AluYa5	INTRONIC	0	0.329268	0.192308
chr3	173498642	173499882	-1240	DEL	Reference	L1P1	INTRONIC	0	0	0
chr3	173522940	173523910	-970	DEL	Reference	L1P4	INTRONIC	0	0.041463	0.024217
chr3	173901503	173901830	327	INS	Non-Reference	AluYe5	INTRONIC	0.003425	0	0.001425
chr3	174037906	174038599	693	INS	Non-Reference	L1HS	INTRONIC	0.003425	0.021951	0.014245
chr3	174174754	174175074	320	INS	Non-Reference	AluY	INTRONIC	0.003425	0	0.001425
chr3	174199422	174199987	565	INS	Non-Reference	L1HS,L1HS	INTRONIC	0.253425	0	0.105413
chr3	174692946	174693269	323	INS	Non-Reference	AluYb8	INTERGENIC	0.236301	0.402439	0.333333
chr3	174897814	174898144	-330	DEL	Reference	AluYa5	INTRONIC	0.150685	0	0.062678
chr3	175711849	175712184	335	INS	Non-Reference	AluYb8	INTRONIC	0	0.002439	0.001425
chr3	176202857	176203182	325	INS	Non-Reference	AluYk12	INTERGENIC	0.023973	0	0.009972
chr3	177276942	177277238	-296	DEL	Reference	AluSq2	INTERGENIC	0.09589	0.082927	0.088319
chr3	177376045	177376350	-305	DEL	Reference	AluY	INTERGENIC	0.020548	0	0.008547
chr3	177630388	177630711	323	INS	Non-Reference	AluYa5	INTRONIC	0.020548	0	0.008547
chr3	178832342	178833083	-741	DEL	Reference	L1MEg	INTRONIC	0.849315	0.597561	0.702279
chr3	179181851	179182170	319	INS	Non-Reference	AluYa5	INTRONIC	0	0.092683	0.054131
chr3	179917039	179917368	329	INS	Non-Reference	AluYa5	INTRONIC	0.126712	0.134146	0.131054
chr3	181244100	181244428	-328	DEL	Reference	AluY	INTRONIC	0.260274	0.007317	0.112536
chr3	182277069	182277396	327	INS	Non-Reference	AluYb8	INTRONIC	0.178082	0	0.074074
chr3	183548769	183549182	-413	DEL	Reference	L1PA8	EXONIC	0.041096	0	0.017094
chr3	184733491	184733812	321	INS	Non-Reference	AluYa5	INTRONIC	0.003425	0	0.001425
chr3	185299540	185299865	-325	DEL	Reference	AluYb8	INTRONIC	0.664384	0.839024	0.766382
chr3	186311820	186312156	-336	DEL	Reference	AluYb8	INTRONIC	0.273973	0	0.11396
chr3	186405719	186406034	315	INS	Non-Reference	AluYa5	INTERGENIC	0.318493	0.165854	0.229345
chr3	186911232	186911612	-380	DEL	Reference	AluSg	INTERGENIC	0	0	0
chr3	186982849	186985527	2678	INS	Non-Reference	SVA_E	INTRONIC	0.267123	0.114634	0.178063
chr3	187108867	187109181	-314	DEL	Reference	AluY	INTERGENIC	0.674658	0	0.280627
chr3	187473497	187473820	323	INS	Non-Reference	AluYk4	INTERGENIC	0.017123	0	0.007123
chr3	188102738	188103070	332	INS	Non-Reference	AluYb8	INTERGENIC	0.023973	0.097561	0.066952
chr3	188313322	188313598	276	INS	Non-Reference	AluYm1	INTRONIC	0.054795	0.012195	0.029915
chr3	188587043	188587376	-333	DEL	Reference	AluYb8	INTRONIC	0	0.953659	0.55698
chr3	189398052	189398376	324	INS	Non-Reference	AluYa5	INTERGENIC	0.017123	0.073171	0.049858
chr3	189740500	189740813	313	INS	Non-Reference	AluYa5	INTRONIC	0.054795	0	0.022792
chr3	189858105	189858427	-322	DEL	Reference	AluYe5	INTRONIC	0.784247	0.702439	0.736467
chr3	190178639	190178975	336	INS	Non-Reference	AluYd8	INTRONIC	0.006849	0	0.002849
chr3	190300320	190300661	341	INS	Non-Reference	AluYb8	INTRONIC	0.136986	0	0.05698
chr3	190572850	190573147	-297	DEL	Reference	AluYa5	INTRONIC	0.400685	0.480488	0.447293
chr3	190952008	190952331	-323	DEL	Reference	AluY	INTERGENIC	0.191781	0.339024	0.277778
chr3	190978850	190979146	-296	DEL	Reference	AluYa5	INTERGENIC	0.325342	0.126829	0.209402
chr3	191214602	191214925	323	INS	Non-Reference	AluYa5	INTRONIC	0.010274	0	0.004274
chr3	191281661	191281981	320	INS	Non-Reference	AluYa5	INTRONIC	0.260274	0.629268	0.475783
chr3	192138296	192138634	-338	DEL	Reference	AluYb8	INTERGENIC	0.630137	0.919512	0.799145
chr3	192345392	192345702	-310	DEL	Reference	AluY	INTRONIC	0.777397	0.404878	0.559829
chr3	192641104	192641404	-300	DEL	Reference	AluYa5	INTRONIC	0.469178	0.492683	0.482906
chr3	192658728	192659044	316	INS	Non-Reference	AluYg6	INTRONIC	0	0.04878	0.02849
chr3	192966995	192967674	-679	DEL	Reference	L1P1	INTRONIC	0.003425	0	0.001425
chr3	193092035	193092529	-494	DEL	Reference	L1M1	INTERGENIC	0.006849	0	0.002849
chr3	193436806	193437118	-312	DEL	Reference	AluYa5	INTRONIC	0.123288	0	0.051282
chr3	194209328	194209643	315	INS	Non-Reference	AluYa5	INTRONIC	0.017123	0.002439	0.008547
chr3	194338822	194339159	-337	DEL	Reference	AluSx3	INTERGENIC	0	0.002439	0.001425
chr3	194400435	194401192	-757	DEL	Reference	SVA_E	INTERGENIC	0.640411	0.285366	0.433048
chr3	194791125	194791458	-333	DEL	Reference	AluYk3	INTRONIC	0.167808	0.002439	0.071225
chr3	194887643	194888930	1287	INS	Non-Reference	L1HS	INTERGENIC	0	0.004878	0.002849
chr3	194893993	194894309	-316	DEL	Reference	AluYa5	INTERGENIC	0.294521	0.243902	0.264957
chr3	194970751	194971064	313	INS	Non-Reference	AluYe5	INTERGENIC	0.092466	0.004878	0.041311
chr3	195684964	195685265	301	INS	Non-Reference	AluYd8	EXONIC	0.10274	0.136585	0.122507
chr3	195819722	195820059	337	INS	Non-Reference	AluYb8	INTERGENIC	0	0.002439	0.001425
chr3	195926642	195926957	-315	DEL	Reference	AluY	INTRONIC	0.013699	0.036585	0.027066
chr3	196034885	196035214	329	INS	Non-Reference	AluYe5	INTRONIC	0	0.087805	0.051282
chr3	196204734	196205058	324	INS	Non-Reference	AluYa5	INTRONIC	0	0.002439	0.001425
chr3	196373633	196373973	340	INS	Non-Reference	AluYa5	INTRONIC	0.044521	0	0.018519
chr3	196563573	196563889	316	INS	Non-Reference	AluYb8	INTRONIC	0.054795	0	0.022792
chr3	196815037	196815349	-312	DEL	Reference	AluYh3	INTRONIC	0	0.002439	0.001425
chr3	197242205	197242570	-365	DEL	Reference	L1M2	INTRONIC	0.027397	0	0.011396
chr3	197864319	197864624	-305	DEL	Reference	AluSp	INTRONIC	0.140411	0	0.058405
chr3	198127358	198129918	2560	INS	Non-Reference	L1HS	INTERGENIC	0.041096	0	0.017094
chr4	14904	15293	-389	DEL	Reference	L1P1	INTERGENIC	0	0	0
chr4	270168	270449	-281	DEL	Reference	AluYa5	INTERGENIC	0.280822	0.202439	0.235043
chr4	407250	407580	-330	DEL	Reference	AluYb8	INTRONIC	0.561644	0.392683	0.462963
chr4	3072632	3072939	307	INS	Non-Reference	AluYa5	INTRONIC	0	0.002439	0.001425
chr4	4012694	4015551	2857	INS	Non-Reference	SVA_F	INTRONIC	0.017123	0.092683	0.061254
chr4	4039488	4039826	-338	DEL	Reference	AluYb9	INTRONIC	0.965753	0.909756	0.933048
chr4	4114828	4115127	-299	DEL	Reference	AluYd8	INTRONIC	0.05137	0.068293	0.061254
chr4	4124762	4125082	-320	DEL	Reference	AluY	INTRONIC	0.215753	0.265854	0.245014
chr4	4281315	4281607	292	INS	Non-Reference	AluYa5	INTRONIC	0.092466	0	0.038462
chr4	5369851	5370175	-324	DEL	Reference	AluSx1	INTRONIC	0.003425	0	0.001425
chr4	5666267	5667095	828	INS	Non-Reference	L1HS	INTRONIC	0.041096	0.056098	0.049858
chr4	5833152	5833465	-313	DEL	Reference	AluYa5	INTRONIC	0.383562	0.202439	0.277778
chr4	6462482	6462773	291	INS	Non-Reference	AluYa5	INTRONIC	0.017123	0	0.007123
chr4	6627398	6627697	299	INS	Non-Reference	AluSz	INTRONIC	0	0.004878	0.002849
chr4	7040912	7041241	329	INS	Non-Reference	AluYb8	EXONIC	0.013699	0	0.005698
chr4	7567429	7567753	324	INS	Non-Reference	AluY	INTRONIC	0	0.031707	0.018519
chr4	7994067	7995166	-1099	DEL	Reference	L1HS,L1HS	INTRONIC	0.212329	0.543902	0.405983
chr4	8154120	8154439	-319	DEL	Reference	AluSc5	INTRONIC	0.003425	0.002439	0.002849
chr4	9575352	9575823	-471	DEL	Reference	L1M2	INTRONIC	0.174658	0.680488	0.470085
chr4	9950666	9950916	-250	DEL	Reference	AluYm1	INTRONIC	0.784247	0.5	0.618234
chr4	9955197	9955515	-318	DEL	Reference	AluYi6	INTRONIC	0.660959	0.443902	0.534188
chr4	10826042	10828764	-2722	DEL	Reference	L1HS	INTERGENIC	0.003425	0	0.001425
chr4	11064892	11065808	-916	DEL	Reference	L1HS	INTERGENIC	0.003425	0	0.001425
chr4	11563123	11563540	-417	DEL	Reference	L1PA3	INTERGENIC	0.010274	0	0.004274
chr4	12016966	12017472	-506	DEL	Reference	L1M4c	INTRONIC	0.003425	0	0.001425
chr4	13084867	13087992	3125	INS	Non-Reference	L1HS,L1HS	INTERGENIC	0.006849	0	0.002849
chr4	13333975	13334399	-424	DEL	Reference	L1P1	INTRONIC	0.003425	0	0.001425
chr4	14484949	14485252	-303	DEL	Reference	L1P1	INTRONIC	0.003425	0	0.001425
chr4	15841532	15847619	-6087	DEL	Reference	L1HS	INTRONIC	0.041096	0	0.017094
chr4	15859578	15860244	-666	DEL	Reference	L1MA4A	INTRONIC	0	0.05122	0.029915
chr4	15870545	15876583	6038	INS	Non-Reference	L1HS	INTERGENIC	0.006849	0.019512	0.014245
chr4	16451388	16451708	-320	DEL	Reference	AluY	INTRONIC	0	0.004878	0.002849
chr4	17201133	17201443	-310	DEL	Reference	AluYk11	INTERGENIC	0.893836	0.997561	0.954416
chr4	18167879	18168203	324	INS	Non-Reference	AluYb8	INTRONIC	0.013699	0	0.005698
chr4	18806421	18806671	250	INS	Non-Reference	L1M2	INTRONIC	0.006849	0	0.002849
chr4	19077827	19083927	-6100	DEL	Reference	L1HS	INTERGENIC	0.773973	0.697561	0.729345
chr4	19641489	19641830	-341	DEL	Reference	AluYa5	INTRONIC	0.561644	0.45122	0.497151
chr4	20405915	20406904	-989	DEL	Reference	L1M5	INTRONIC	0.030822	0.160976	0.106838
chr4	20514719	20515043	324	INS	Non-Reference	AluYb8	INTRONIC	0.003425	0.017073	0.011396
chr4	21104685	21108739	-4054	DEL	Reference	L1P1	INTRONIC	0.075342	0	0.031339
chr4	21159363	21165474	-6111	DEL	Reference	L1HS	INTRONIC	0.756849	0.65122	0.695157
chr4	21986996	21987329	333	INS	Non-Reference	AluYb8	INTRONIC	0.003425	0	0.001425
chr4	22273670	22274496	-826	DEL	Reference	L1PB	INTRONIC	0.003425	0.002439	0.002849
chr4	22285227	22285560	333	INS	Non-Reference	AluYb9	INTRONIC	0.058219	0.046341	0.051282
chr4	22907461	22907820	359	INS	Non-Reference	AluYb8	INTERGENIC	0	0.002439	0.001425
chr4	22920496	22921270	774	INS	Non-Reference	L1HS	INTERGENIC	0.023973	0	0.009972
chr4	23615392	23620375	-4983	DEL	Reference	L1HS	INTERGENIC	0.003425	0.012195	0.008547
chr4	23708562	23708888	326	INS	Non-Reference	AluYa5	INTERGENIC	0.003425	0	0.001425
chr4	23720041	23720362	-321	DEL	Reference	AluYb8	INTERGENIC	0.270548	0	0.112536
chr4	24964830	24965509	-679	DEL	Reference	L1MDa	INTRONIC	0.068493	0	0.02849
chr4	25495528	25495841	-313	DEL	Reference	AluYa5	INTERGENIC	0.469178	0.656098	0.578348
chr4	26283626	26283962	336	INS	Non-Reference	AluYb8	INTERGENIC	0	0.002439	0.001425
chr4	26436995	26437314	319	INS	Non-Reference	AluYa5	INTERGENIC	0.25	0.578049	0.441595
chr4	26652243	26652569	326	INS	Non-Reference	AluY	INTRONIC	0.003425	0	0.001425
chr4	28549537	28549858	321	INS	Non-Reference	AluYa5	INTRONIC	0	0.002439	0.001425
chr4	28923718	28924043	325	INS	Non-Reference	AluYb8	INTERGENIC	0.068493	0.226829	0.160969
chr4	29131560	29133004	1444	INS	Non-Reference	L1HS,L1HS	INTRONIC	0.003425	0	0.001425
chr4	29197368	29199801	2433	INS	Non-Reference	L1HS,L1HS	INTRONIC	0.003425	0	0.001425
chr4	29479085	29479417	332	INS	Non-Reference	L1HS	INTERGENIC	0.010274	0.039024	0.027066
chr4	29659487	29659815	-328	DEL	Reference	AluYb8	INTERGENIC	0.965753	0.836585	0.890313
chr4	29983748	29984090	-342	DEL	Reference	L1M1	INTERGENIC	0.003425	0	0.001425
chr4	30921813	30922109	296	INS	Non-Reference	AluYa5	INTRONIC	0.034247	0	0.014245
chr4	31204193	31204512	-319	DEL	Reference	AluYb8	INTRONIC	0.869863	0.797561	0.827635
chr4	31278372	31278693	321	INS	Non-Reference	AluYa5	INTERGENIC	0.006849	0	0.002849
chr4	31405050	31405377	-327	DEL	Reference	AluYa5	INTERGENIC	0.280822	0.187805	0.226496
chr4	31491241	31491677	-436	DEL	Reference	L1P1	INTERGENIC	0	0.797561	0.465812
chr4	31514272	31514595	323	INS	Non-Reference	AluYa5	INTRONIC	0.003425	0	0.001425
chr4	31816107	31816411	304	INS	Non-Reference	AluYa5	INTERGENIC	0	0	0
chr4	32400112	32400434	322	INS	Non-Reference	AluYa5	INTERGENIC	0.023973	0	0.009972
chr4	32516764	32518438	-1674	DEL	Reference	L1HS,L1HS	INTERGENIC	0.136986	0	0.05698
chr4	32538977	32539292	-315	DEL	Reference	AluY	INTERGENIC	0	0.221951	0.12963
chr4	33171063	33171382	-319	DEL	Reference	AluSx4	INTRONIC	0.013699	0	0.005698
chr4	33471782	33472121	-339	DEL	Reference	AluYa5	INTRONIC	0.184932	0.031707	0.095442
chr4	34529994	34530328	-334	DEL	Reference	AluYa5	INTERGENIC	0.462329	0.153659	0.282051
chr4	34641877	34642522	645	INS	Non-Reference	L1HS	INTRONIC	0.003425	0	0.001425
chr4	35315909	35316234	325	INS	Non-Reference	AluYb8	INTERGENIC	0.030822	0	0.012821
chr4	35785546	35787362	-1816	DEL	Reference	L1M3	INTERGENIC	0.003425	0	0.001425
chr4	36002120	36002446	-326	DEL	Reference	AluYb8	INTERGENIC	0.003425	0	0.001425
chr4	36276749	36277080	331	INS	Non-Reference	AluYb8	INTERGENIC	0.006849	0.02439	0.017094
chr4	36322162	36324993	2831	INS	Non-Reference	L1HS	INTRONIC	0.003425	0	0.001425
chr4	36468282	36468615	-333	DEL	Reference	AluYa5	INTERGENIC	0.828767	0.663415	0.732194
chr4	36778992	36779315	-323	DEL	Reference	AluY	INTERGENIC	0.047945	0.182927	0.126781
chr4	36841124	36841467	-343	DEL	Reference	AluYb8	INTERGENIC	0.869863	0	0.361823
chr4	36906470	36906812	-342	DEL	Reference	AluY	INTRONIC	0.390411	0	0.162393
chr4	37507038	37513162	6124	INS	Non-Reference	L1HS	INTRONIC	0	0.002439	0.001425
chr4	37574985	37577673	2688	INS	Non-Reference	L1HS	INTRONIC	0	0.021951	0.012821
chr4	37625308	37625638	330	INS	Non-Reference	AluYb8	INTRONIC	0.017123	0	0.007123
chr4	37764657	37764985	-328	DEL	Reference	AluYb8	INTRONIC	0.09589	0.029268	0.05698
chr4	37950491	37954638	4147	INS	Non-Reference	L1HS	INTRONIC	0.065068	0.112195	0.092593
chr4	39066889	39067211	322	INS	Non-Reference	AluYa5	INTRONIC	0.003425	0	0.001425
chr4	40008978	40009294	-316	DEL	Reference	AluSq10	INTERGENIC	0.174658	0.373171	0.290598
chr4	40386565	40386885	-320	DEL	Reference	AluSz	INTERGENIC	0.003425	0	0.001425
chr4	41229958	41230295	337	INS	Non-Reference	AluYg6	INTRONIC	0.010274	0.085366	0.054131
chr4	41549069	41549850	781	INS	Non-Reference	L1HS	INTRONIC	0.006849	0.009756	0.008547
chr4	42221383	42221708	-325	DEL	Reference	AluYh3	INTRONIC	0	0.004878	0.002849
chr4	42779986	42780311	325	INS	Non-Reference	AluYb8	INTERGENIC	0	0.002439	0.001425
chr4	43710126	43710462	336	INS	Non-Reference	AluYb8	INTERGENIC	0	0.002439	0.001425
chr4	43789373	43790285	912	INS	Non-Reference	L1HS,L1HS	INTRONIC	0	0.002439	0.001425
chr4	44505258	44505712	-454	DEL	Reference	L1HS	INTERGENIC	0.893836	1	0.95584
chr4	44507360	44507678	-318	DEL	Reference	AluYg6	INTRONIC	0.893836	1	0.95584
chr4	46053973	46056178	-2205	DEL	Reference	L1HS,L1HS	INTRONIC	0.582192	0.470732	0.517094
chr4	46794983	46797121	-2138	DEL	Reference	L1HS,L1HS	INTRONIC	0.143836	0.004878	0.062678
chr4	47005772	47006196	424	INS	Non-Reference	L1HS	INTERGENIC	0.55137	0.719512	0.649573
chr4	48098556	48099982	1426	INS	Non-Reference	L1HS	INTRONIC	0.013699	0	0.005698
chr4	48920494	48923324	-2830	DEL	Reference	L1HS	INTERGENIC	0.003425	0	0.001425
chr4	49187132	49187450	-318	DEL	Reference	AluYk4	INTRONIC	0.5	0.5	0.5
chr4	49609424	49609735	-311	DEL	Reference	AluYk11	INTERGENIC	0.263699	0.402439	0.344729
chr4	49858719	49860024	1305	INS	Non-Reference	L1P1	INTERGENIC	0	0	0
chr4	50679944	50680280	336	INS	Non-Reference	L1HS	INTERGENIC	0	0.090244	0.052707
chr4	52207780	52209612	-1832	DEL	Reference	L1PA10	INTERGENIC	0.003425	0	0.001425
chr4	52368473	52368798	325	INS	Non-Reference	AluYb8	INTRONIC	0.017123	0	0.007123
chr4	52968147	52974245	6098	INS	Non-Reference	L1HS	INTRONIC	0	0.002439	0.001425
chr4	54178283	54178596	313	INS	Non-Reference	AluY	INTRONIC	0.003425	0	0.001425
chr4	54616252	54616573	-321	DEL	Reference	AluYa8	INTERGENIC	0.530822	0.436585	0.475783
chr4	55132387	55132721	-334	DEL	Reference	AluYb8	INTERGENIC	0.14726	0.241463	0.202279
chr4	55211423	55211730	-307	DEL	Reference	L1P3	INTERGENIC	0.054795	0.02439	0.037037
chr4	55754919	55755251	332	INS	Non-Reference	AluY	INTRONIC	0	0.092683	0.054131
chr4	56392004	56392322	318	INS	Non-Reference	AluYa5	INTRONIC	0.047945	0.058537	0.054131
chr4	56627299	56627571	272	INS	Non-Reference	AluYa5	INTERGENIC	0.003425	0	0.001425
chr4	56642899	56643219	320	INS	Non-Reference	AluYe5	INTERGENIC	0.030822	0	0.012821
chr4	56895750	56896048	-298	DEL	Reference	AluSq2	INTERGENIC	0.006849	0	0.002849
chr4	57221181	57221578	-397	DEL	Reference	L1HS	INTERGENIC	0.890411	0.804878	0.840456
chr4	57260496	57261706	1210	INS	Non-Reference	L1HS	INTERGENIC	0.719178	0.439024	0.555556
chr4	57281850	57282176	-326	DEL	Reference	AluYb8	INTERGENIC	0.859589	0.719512	0.777778
chr4	57681072	57681396	324	INS	Non-Reference	AluY	INTERGENIC	0.003425	0	0.001425
chr4	58051348	58052438	1090	INS	Non-Reference	L1HS	INTERGENIC	0.089041	0.214634	0.162393
chr4	58376461	58376787	-326	DEL	Reference	L1P4	INTERGENIC	0	0.004878	0.002849
chr4	58741424	58741744	-320	DEL	Reference	AluYa5	INTERGENIC	0.267123	0	0.111111
chr4	59078841	59084883	-6042	DEL	Reference	L1HS	INTERGENIC	0.414384	0.521951	0.477208
chr4	59751670	59751976	306	INS	Non-Reference	AluYc	INTERGENIC	0.010274	0	0.004274
chr4	60169762	60170090	-328	DEL	Reference	AluYb8	INTERGENIC	0.013699	0.046341	0.032764
chr4	60703510	60703840	-330	DEL	Reference	AluYa5	INTERGENIC	0.821918	0.895122	0.864672
chr4	61135009	61136235	-1226	DEL	Reference	L1PA4	INTERGENIC	0.263699	0.026829	0.125356
chr4	61162591	61162874	-283	DEL	Reference	L1MEg1	INTERGENIC	0.311644	0.3	0.304843
chr4	61416347	61419023	2676	INS	Non-Reference	SVA_F	INTRONIC	0.044521	0	0.018519
chr4	61511646	61511971	325	INS	Non-Reference	AluY	INTRONIC	0.010274	0	0.004274
chr4	62088445	62092762	-4317	DEL	Reference	L1PA7	INTRONIC	0.003425	0	0.001425
chr4	62435465	62435944	-479	DEL	Reference	L1PREC2	INTRONIC	0.287671	0.14878	0.206553
chr4	62803672	62803992	320	INS	Non-Reference	AluYa5	INTERGENIC	0.143836	0	0.059829
chr4	63576814	63577152	-338	DEL	Reference	AluYb8	INTERGENIC	0.59589	0.292683	0.418803
chr4	63917866	63918836	-970	DEL	Reference	SVA_F	INTERGENIC	0.616438	0	0.25641
chr4	64281753	64282116	363	INS	Non-Reference	AluYb8	INTRONIC	0	0.002439	0.001425
chr4	64333725	64334055	-330	DEL	Reference	AluYb8	INTRONIC	0	0.056098	0.032764
chr4	64351028	64351319	291	INS	Non-Reference	AluYe5	INTRONIC	0.513699	0.74878	0.650997
chr4	64652642	64652946	304	INS	Non-Reference	AluYa5	INTERGENIC	0.044521	0	0.018519
chr4	65219129	65219452	323	INS	Non-Reference	AluYa5	INTRONIC	0.041096	0	0.017094
chr4	65775391	65775702	-311	DEL	Reference	L1HS	INTERGENIC	0.681507	0.882927	0.799145
chr4	65863174	65863505	331	INS	Non-Reference	AluYb8	INTERGENIC	0	0.002439	0.001425
chr4	65889657	65889937	-280	DEL	Reference	AluYa5	INTERGENIC	0.393836	0.334146	0.358974
chr4	65936812	65937255	443	INS	Non-Reference	L1PA7	INTERGENIC	0.534247	0	0.222222
chr4	66256370	66257773	-1403	DEL	Reference	L1P1	INTRONIC	0.5	0.214634	0.333333
chr4	66672213	66672530	-317	DEL	Reference	AluYa5	INTERGENIC	0.407534	0.126829	0.24359
chr4	66685132	66685454	322	INS	Non-Reference	AluYa5	INTERGENIC	0.010274	0	0.004274
chr4	66870346	66872292	1946	INS	Non-Reference	L1HS	INTRONIC	0.027397	0	0.011396
chr4	67098160	67098463	303	INS	Non-Reference	AluYe5	INTERGENIC	0.883562	0.929268	0.910256
chr4	67387779	67388060	281	INS	Non-Reference	AluYe5	INTERGENIC	0.034247	0	0.014245
chr4	68171174	68171495	-321	DEL	Reference	AluY	INTERGENIC	0.873288	1	0.947293
chr4	68393037	68393356	319	INS	Non-Reference	AluY	INTERGENIC	0.003425	0.002439	0.002849
chr4	68509781	68515821	-6040	DEL	Reference	L1PA2	INTERGENIC	0.253425	0.336585	0.301994
chr4	68925137	68925457	-320	DEL	Reference	AluY	INTERGENIC	0.520548	0.87561	0.72792
chr4	69094123	69094447	-324	DEL	Reference	AluY	INTERGENIC	0.722603	0.497561	0.591168
chr4	69231207	69231522	315	INS	Non-Reference	AluYb8	INTERGENIC	0	0.170732	0.099715
chr4	69353877	69354144	-267	DEL	Reference	L1M3b	INTERGENIC	0.215753	0.087805	0.141026
chr4	69852920	69853242	322	INS	Non-Reference	AluYa5	INTRONIC	0.003425	0	0.001425
chr4	70014850	70015160	-310	DEL	Reference	L1PBa	INTERGENIC	0	0.007317	0.004274
chr4	70328892	70334371	-5479	DEL	Reference	L1HS	INTERGENIC	0	0.070732	0.041311
chr4	71085924	71090219	-4295	DEL	Reference	L1P1	INTRONIC	0.010274	0	0.004274
chr4	71566457	71566773	316	INS	Non-Reference	AluYa5	INTRONIC	0.003425	0	0.001425
chr4	71854087	71854397	310	INS	Non-Reference	AluYa5	INTERGENIC	0.202055	0.190244	0.195157
chr4	71919983	71920307	-324	DEL	Reference	AluYd8	INTERGENIC	0.386986	0.053659	0.192308
chr4	71920742	71921069	327	INS	Non-Reference	AluYa5	INTERGENIC	0.003425	0	0.001425
chr4	71923677	71923987	310	INS	Non-Reference	AluYe5	INTERGENIC	0.075342	0	0.031339
chr4	71963909	71964238	-329	DEL	Reference	AluYb8	INTERGENIC	0.541096	0	0.225071
chr4	72905935	72906251	316	INS	Non-Reference	AluYa5	INTERGENIC	0.034247	0	0.014245
chr4	73800295	73800704	-409	DEL	Reference	L1M3c	INTRONIC	0.003425	0	0.001425
chr4	74173993	74174328	335	INS	Non-Reference	AluYb8	INTRONIC	0	0.002439	0.001425
chr4	74213878	74215082	-1204	DEL	Reference	L1P3	INTRONIC	0.05137	0	0.021368
chr4	74215301	74215734	-433	DEL	Reference	L1P3	INTRONIC	0	0	0
chr4	75180320	75182376	-2056	DEL	Reference	L1PBa1	INTRONIC	0	0.002439	0.001425
chr4	75443574	75445722	-2148	DEL	Reference	L1P1	INTERGENIC	0.075342	0	0.031339
chr4	76316970	76317288	318	INS	Non-Reference	AluYa5	INTRONIC	0.010274	0	0.004274
chr4	77315121	77315387	-266	DEL	Reference	L1HS	INTERGENIC	0.349315	0.197561	0.260684
chr4	78238351	78238672	321	INS	Non-Reference	AluYa5	INTRONIC	0.335616	0.634146	0.509972
chr4	78347966	78354041	-6075	DEL	Reference	L1HS	INTRONIC	0.914384	0	0.380342
chr4	78368280	78368593	313	INS	Non-Reference	AluYc	INTRONIC	0.280822	0.104878	0.178063
chr4	79284574	79284902	-328	DEL	Reference	AluYb8	INTRONIC	0.797945	0.512195	0.631054
chr4	79707252	79707545	293	INS	Non-Reference	AluYe5	INTRONIC	0	0.136585	0.079772
chr4	79820068	79820407	339	INS	Non-Reference	AluYb8	INTERGENIC	0.041096	0	0.017094
chr4	79917937	79918267	330	INS	Non-Reference	AluYb9	INTRONIC	0.020548	0	0.008547
chr4	79942974	79943266	-292	DEL	Reference	L1P1	INTRONIC	0	0.002439	0.001425
chr4	79966892	79972937	-6045	DEL	Reference	L1HS	INTRONIC	0.342466	0.682927	0.541311
chr4	80166008	80166330	322	INS	Non-Reference	AluYk12	INTERGENIC	0.003425	0	0.001425
chr4	80381372	80381711	-339	DEL	Reference	AluYb8	INTRONIC	0.821918	0	0.34188
chr4	80673020	80673529	-509	DEL	Reference	L1P1	INTRONIC	0.003425	0	0.001425
chr4	81070361	81070682	-321	DEL	Reference	AluY	INTERGENIC	0.958904	1	0.982906
chr4	82258625	82258937	-312	DEL	Reference	AluYc	INTRONIC	0.318493	0	0.132479
chr4	82605771	82606068	297	INS	Non-Reference	AluYm1	INTERGENIC	0.017123	0	0.007123
chr4	83063272	83063803	-531	DEL	Reference	AluY	INTRONIC	0.023973	0	0.009972
chr4	83300555	83300840	-285	DEL	Reference	AluYa5	INTRONIC	0.328767	0.580488	0.475783
chr4	83312521	83312845	-324	DEL	Reference	AluYk3	INTRONIC	0.003425	0	0.001425
chr4	83753947	83754261	314	INS	Non-Reference	AluY	INTERGENIC	0.003425	0	0.001425
chr4	84396312	84396582	270	INS	Non-Reference	L1HS	INTRONIC	0.315068	0.012195	0.138177
chr4	84554769	84555081	312	INS	Non-Reference	SVA_F	INTRONIC	0	0.004878	0.002849
chr4	84872157	84872437	-280	DEL	Reference	AluSc	INTRONIC	0.003425	0	0.001425
chr4	85178151	85178433	282	INS	Non-Reference	AluYm1	INTERGENIC	0.585616	0	0.24359
chr4	85389366	85389677	-311	DEL	Reference	AluYa5	INTERGENIC	0	0.573171	0.334758
chr4	85520065	85520399	334	INS	Non-Reference	AluYa5	INTRONIC	0.003425	0	0.001425
chr4	85541131	85541452	-321	DEL	Reference	AluYa5	INTRONIC	0.390411	0	0.162393
chr4	85643232	85643563	-331	DEL	Reference	AluYb9	INTRONIC	0.136986	0.285366	0.223647
chr4	85686796	85687253	457	INS	Non-Reference	L1HS	INTRONIC	0.023973	0	0.009972
chr4	85739602	85739924	-322	DEL	Reference	AluY	INTRONIC	0.784247	0.992683	0.905983
chr4	85781574	85781877	303	INS	Non-Reference	AluYa5	INTRONIC	0	0.043902	0.025641
chr4	86725238	86730790	-5552	DEL	Reference	L1P2	INTRONIC	0.068493	0.146341	0.11396
chr4	87110984	87111316	-332	DEL	Reference	AluY	INTRONIC	0.469178	0.592683	0.541311
chr4	87276173	87276500	327	INS	Non-Reference	AluYa5	INTERGENIC	0	0.004878	0.002849
chr4	87347090	87353145	-6055	DEL	Reference	L1HS	INTRONIC	0.359589	0.153659	0.239316
chr4	87370720	87371051	-331	DEL	Reference	AluY	INTRONIC	0.376712	0.15122	0.245014
chr4	87562731	87565160	-2429	DEL	Reference	L1HS,L1HS	INTERGENIC	0	0.536585	0.31339
chr4	87854483	87854800	-317	DEL	Reference	AluYb8	INTRONIC	0.219178	0.297561	0.264957
chr4	88116516	88116852	-336	DEL	Reference	AluY	INTRONIC	0.90411	0	0.376068
chr4	88601757	88602072	-315	DEL	Reference	AluYa5	INTRONIC	0.664384	0.070732	0.317664
chr4	88760309	88760631	-322	DEL	Reference	AluYh7	INTRONIC	0.400685	0.75122	0.605413
chr4	89487280	89487601	321	INS	Non-Reference	AluYa5	INTRONIC	0.003425	0	0.001425
chr4	89627140	89627464	-324	DEL	Reference	AluYb9	INTRONIC	0.078767	0.036585	0.054131
chr4	90298767	90299076	309	INS	Non-Reference	AluYa5	INTRONIC	0.003425	0	0.001425
chr4	90461048	90461367	-319	DEL	Reference	AluYa5	INTRONIC	0	0.056098	0.032764
chr4	90673279	90673575	296	INS	Non-Reference	AluYc	INTRONIC	0.003425	0	0.001425
chr4	90675633	90681756	-6123	DEL	Reference	L1HS	INTRONIC	0.832192	0.919512	0.883191
chr4	90770995	90771323	328	INS	Non-Reference	AluYb8	INTRONIC	0.003425	0	0.001425
chr4	90798079	90798492	-413	DEL	Reference	L1PA13	INTRONIC	0.006849	0	0.002849
chr4	92189561	92189853	292	INS	Non-Reference	AluYb9	INTRONIC	0.010274	0	0.004274
chr4	92471913	92472233	-320	DEL	Reference	AluYa5	INTRONIC	0.517123	0.34878	0.418803
chr4	93307940	93308256	316	INS	Non-Reference	AluYa5	INTRONIC	0.020548	0	0.008547
chr4	93638288	93644339	-6051	DEL	Reference	L1HS	INTRONIC	0.660959	0.414634	0.517094
chr4	93678910	93680134	-1224	DEL	Reference	L1P1	INTRONIC	0.075342	0	0.031339
chr4	93844288	93844632	344	INS	Non-Reference	AluYa5	INTERGENIC	0.003425	0	0.001425
chr4	94577813	94578129	-316	DEL	Reference	AluYa5	INTRONIC	0.938356	0.997561	0.972934
chr4	94786804	94787094	290	INS	Non-Reference	AluJr	INTRONIC	0	0.002439	0.001425
chr4	94949297	94949615	-318	DEL	Reference	AluYb8	INTRONIC	0	0.52439	0.306268
chr4	95312047	95315605	3558	INS	Non-Reference	L1HS	INTRONIC	0.020548	0	0.008547
chr4	95609147	95609475	328	INS	Non-Reference	AluYb8	INTERGENIC	0.205479	0.036585	0.106838
chr4	96310626	96310945	319	INS	Non-Reference	AluYa5	INTRONIC	0.023973	0	0.009972
chr4	96545188	96545507	-319	DEL	Reference	AluYb8	INTRONIC	0.010274	0	0.004274
chr4	96609723	96610411	688	INS	Non-Reference	L1HS	INTRONIC	0	0.002439	0.001425
chr4	96650949	96651268	-319	DEL	Reference	AluYb9	INTRONIC	0.226027	0.365854	0.307692
chr4	96863630	96869125	-5495	DEL	Reference	L1PA7	INTERGENIC	0.126712	0.019512	0.064103
chr4	96976042	96976378	-336	DEL	Reference	AluYa5	INTERGENIC	0.458904	0.207317	0.311966
chr4	97078034	97078339	305	INS	Non-Reference	AluYb8	INTERGENIC	0.010274	0	0.004274
chr4	97189492	97189818	-326	DEL	Reference	AluYa5	INTERGENIC	0.797945	0.309756	0.512821
chr4	97212224	97212538	-314	DEL	Reference	AluYa5	INTERGENIC	0.794521	0.304878	0.508547
chr4	97260110	97260431	-321	DEL	Reference	AluYa5	INTERGENIC	0.339041	0.073171	0.183761
chr4	97325045	97325886	-841	DEL	Reference	L1PA8A	INTERGENIC	0	0	0
chr4	97388345	97388653	-308	DEL	Reference	L1M5	INTRONIC	0.017123	0.034146	0.027066
chr4	99101885	99102220	-335	DEL	Reference	AluYb8	INTRONIC	0.85274	0.673171	0.747863
chr4	99149131	99149447	-316	DEL	Reference	AluYa5	INTRONIC	0.993151	0.978049	0.98433
chr4	99455637	99455947	310	INS	Non-Reference	AluYa5	INTERGENIC	0.219178	0.117073	0.159544
chr4	99562564	99562861	297	INS	Non-Reference	AluSc	INTRONIC	0	0.009756	0.005698
chr4	99819700	99820011	311	INS	Non-Reference	AluYa5	INTRONIC	0.030822	0	0.012821
chr4	100323689	100323953	-264	DEL	Reference	AluYg6	INTERGENIC	0.667808	0.817073	0.754986
chr4	100567899	100568216	317	INS	Non-Reference	AluY	INTERGENIC	0	0.019512	0.011396
chr4	100830777	100831102	-325	DEL	Reference	AluYa5	INTERGENIC	0	0.104878	0.061254
chr4	101080196	101080530	334	INS	Non-Reference	AluYb9	INTRONIC	0.003425	0	0.001425
chr4	101120578	101120901	323	INS	Non-Reference	AluYb8	INTRONIC	0.05137	0.136585	0.10114
chr4	101866629	101867194	-565	DEL	Reference	L1HS	INTRONIC	0.565068	0.380488	0.457265
chr4	102119435	102119761	326	INS	Non-Reference	AluYa5	INTERGENIC	0.003425	0	0.001425
chr4	102231201	102231774	573	INS	Non-Reference	L1HS	INTRONIC	0.010274	0	0.004274
chr4	102324488	102324801	313	INS	Non-Reference	AluYb8	INTRONIC	0.010274	0.007317	0.008547
chr4	102951944	102954450	-2506	DEL	Reference	L1HS	INTRONIC	0.688356	0.502439	0.579772
chr4	103823452	103823756	304	INS	Non-Reference	AluYa5	INTERGENIC	0.232877	0.441463	0.354701
chr4	104225158	104225425	-267	DEL	Reference	L1M5	INTERGENIC	0.212329	0.021951	0.10114
chr4	104545401	104545711	310	INS	Non-Reference	AluYg6	INTRONIC	0.003425	0.041463	0.025641
chr4	105037698	105038114	-416	DEL	Reference	L1M1	INTRONIC	0.023973	0	0.009972
chr4	105310604	105311290	-686	DEL	Reference	L1P1	INTRONIC	0.003425	0	0.001425
chr4	106012612	106012929	-317	DEL	Reference	AluYa5	INTRONIC	0.003425	0.007317	0.005698
chr4	106108348	106108865	517	INS	Non-Reference	L1PREC2	INTRONIC	0.027397	0	0.011396
chr4	106483907	106487006	-3099	DEL	Reference	L1PA12	INTERGENIC	0.030822	0	0.012821
chr4	106498333	106498642	-309	DEL	Reference	AluY	INTERGENIC	0.592466	0.507317	0.542735
chr4	106519017	106521225	-2208	DEL	Reference	L1PA13	INTERGENIC	0	0.02439	0.014245
chr4	107206651	107210557	-3906	DEL	Reference	L1HS	INTRONIC	0.921233	1	0.967236
chr4	107447512	107447826	314	INS	Non-Reference	AluY	INTERGENIC	0.010274	0	0.004274
chr4	108186518	108186819	-301	DEL	Reference	AluYd8	INTRONIC	0.393836	0.478049	0.44302
chr4	108261437	108261760	323	INS	Non-Reference	AluYa5	INTRONIC	0.003425	0	0.001425
chr4	108344368	108344693	325	INS	Non-Reference	AluYb8	INTRONIC	0.023973	0	0.009972
chr4	109327159	109333220	6061	INS	Non-Reference	L1HS	INTERGENIC	0.386986	0	0.160969
chr4	109577584	109577909	-325	DEL	Reference	AluYe5	INTRONIC	0.517123	0.560976	0.542735
chr4	110462043	110462375	-332	DEL	Reference	AluYa5	INTERGENIC	0.85274	0.834146	0.84188
chr4	110887594	110887903	-309	DEL	Reference	AluYb8	INTRONIC	0.828767	0.997561	0.92735
chr4	111138113	111138425	-312	DEL	Reference	AluYa5	INTRONIC	0.082192	0	0.034188
chr4	111707803	111713852	6049	INS	Non-Reference	L1HS	INTRONIC	0	0.292683	0.17094
chr4	112548818	112549125	-307	DEL	Reference	AluYa5	INTRONIC	0.582192	0.543902	0.559829
chr4	112577052	112580081	-3029	DEL	Reference	L1P1	INTRONIC	0	0.392683	0.229345
chr4	112897570	112897890	320	INS	Non-Reference	AluYa5	INTRONIC	0.020548	0	0.008547
chr4	113429621	113432343	2722	INS	Non-Reference	L1HS	INTRONIC	0	0.002439	0.001425
chr4	113748301	113749626	1325	INS	Non-Reference	L1HS	INTRONIC	0.013699	0	0.005698
chr4	113892209	113892533	-324	DEL	Reference	AluYb8	INTERGENIC	0.003425	0	0.001425
chr4	114320023	114320346	323	INS	Non-Reference	AluYe5	INTRONIC	0.017123	0	0.007123
chr4	114703440	114703713	-273	DEL	Reference	AluYb9	INTERGENIC	0.780822	1	0.908832
chr4	114847085	114847416	-331	DEL	Reference	AluYa5	INTRONIC	0.25	0	0.103989
chr4	115634722	115635042	-320	DEL	Reference	AluYa5	INTERGENIC	0.010274	0	0.004274
chr4	115700783	115701090	307	INS	Non-Reference	AluYb8	INTERGENIC	0.006849	0	0.002849
chr4	116120190	116121364	1174	INS	Non-Reference	L1HS	INTRONIC	0.020548	0	0.008547
chr4	116330322	116330639	-317	DEL	Reference	AluYa5	INTERGENIC	0.65411	0.890244	0.792023
chr4	116420043	116426111	6068	INS	Non-Reference	L1HS	INTERGENIC	0.006849	0.004878	0.005698
chr4	116429417	116429742	325	INS	Non-Reference	AluYb8	INTERGENIC	0.130137	0.082927	0.102564
chr4	116499473	116499752	-279	DEL	Reference	AluYm1	INTRONIC	0	0.490244	0.286325
chr4	116631592	116631914	322	INS	Non-Reference	AluYa5	INTERGENIC	0.023973	0	0.009972
chr4	116849128	116849391	263	INS	Non-Reference	AluYg6	INTRONIC	0	0.002439	0.001425
chr4	117688665	117688983	318	INS	Non-Reference	AluYe5	INTRONIC	0.068493	0	0.02849
chr4	118125224	118125510	286	INS	Non-Reference	AluYa5	INTRONIC	0.003425	0	0.001425
chr4	118375187	118375523	-336	DEL	Reference	AluYa5	INTERGENIC	0.30137	0.282927	0.290598
chr4	119092643	119092967	-324	DEL	Reference	AluYb8	INTERGENIC	0.253425	0.136585	0.185185
chr4	119096080	119096400	-320	DEL	Reference	AluYa5	INTERGENIC	0.60274	0.997561	0.833333
chr4	119323403	119323748	-345	DEL	Reference	AluY	INTRONIC	0.407534	0.326829	0.360399
chr4	119859643	119859912	-269	DEL	Reference	L1MEf	INTERGENIC	0.003425	0.02439	0.01567
chr4	120486492	120486815	-323	DEL	Reference	AluYa5	INTRONIC	0	0.292683	0.17094
chr4	120578615	120578938	323	INS	Non-Reference	AluY	INTERGENIC	0.003425	0	0.001425
chr4	120661089	120661415	326	INS	Non-Reference	AluYb8	INTERGENIC	0.191781	0.192683	0.192308
chr4	120782053	120782374	321	INS	Non-Reference	AluYb8	INTRONIC	0.010274	0	0.004274
chr4	120887774	120888091	-317	DEL	Reference	AluYa5	INTRONIC	0.640411	0.321951	0.454416
chr4	121096524	121100254	3730	INS	Non-Reference	L1HS,L1HS	INTERGENIC	0.003425	0	0.001425
chr4	121194531	121194862	331	INS	Non-Reference	AluYb8	INTRONIC	0.003425	0	0.001425
chr4	121286990	121288342	-1352	DEL	Reference	L1P3	INTERGENIC	0.010274	0	0.004274
chr4	121947278	121947603	325	INS	Non-Reference	AluY	INTRONIC	0.003425	0	0.001425
chr4	122490288	122491268	-980	DEL	Reference	L1M2a	INTERGENIC	0.006849	0.053659	0.034188
chr4	122913766	122914090	324	INS	Non-Reference	AluYe5	INTRONIC	0.003425	0	0.001425
chr4	124022396	124024030	-1634	DEL	Reference	L1HS,L1HS	INTERGENIC	0.280822	0.346341	0.319088
chr4	124699928	124700239	311	INS	Non-Reference	AluYa5	INTRONIC	0.006849	0	0.002849
chr4	124737853	124738178	325	INS	Non-Reference	AluYa5	INTERGENIC	0.267123	0.253659	0.259259
chr4	124750583	124750902	-319	DEL	Reference	AluYb8	INTERGENIC	0.236301	0.3	0.273504
chr4	125131152	125132389	1237	INS	Non-Reference	L1HS	INTERGENIC	0.078767	0.004878	0.035613
chr4	125873685	125874013	328	INS	Non-Reference	AluYb8	INTRONIC	0.041096	0	0.017094
chr4	126585557	126585856	-299	DEL	Reference	L1M1	INTRONIC	0	0.002439	0.001425
chr4	126719218	126719536	-318	DEL	Reference	AluY	INTRONIC	0.013699	0.007317	0.009972
chr4	128706595	128706898	303	INS	Non-Reference	AluYk3	INTRONIC	0	0.053659	0.031339
chr4	129147484	129147833	-349	DEL	Reference	L1P4	INTERGENIC	0.020548	0	0.008547
chr4	129295343	129298326	-2983	DEL	Reference	L1HS	INTERGENIC	0.253425	0.2	0.222222
chr4	129669765	129670056	-291	DEL	Reference	AluYb8	INTRONIC	0.880137	0.407317	0.603989
chr4	130247738	130249308	1570	INS	Non-Reference	L1HS	INTERGENIC	0.003425	0	0.001425
chr4	130489979	130490285	306	INS	Non-Reference	AluYa5	INTERGENIC	0.003425	0	0.001425
chr4	130704440	130704759	319	INS	Non-Reference	AluY	INTERGENIC	0.037671	0	0.01567
chr4	130937687	130938041	354	INS	Non-Reference	AluYb8	INTERGENIC	0	0.002439	0.001425
chr4	131473708	131474480	-772	DEL	Reference	L1PA8	INTRONIC	0.003425	0	0.001425
chr4	131965518	131965807	-289	DEL	Reference	AluY	INTRONIC	0.054795	0.146341	0.108262
chr4	132178872	132179196	-324	DEL	Reference	AluYb9	INTRONIC	0.25	0	0.103989
chr4	132192884	132193203	-319	DEL	Reference	AluYa5	INTRONIC	0.150685	0.321951	0.250712
chr4	132698721	132699027	-306	DEL	Reference	AluYd8	INTERGENIC	0.719178	0.882927	0.814815
chr4	132869307	132869640	-333	DEL	Reference	AluYb9	INTRONIC	0	0.036585	0.021368
chr4	132869308	132869641	-333	DEL	Reference	AluYb9	INTRONIC	0.19863	0	0.082621
chr4	132890460	132890778	318	INS	Non-Reference	AluYa5	INTRONIC	0.123288	0.014634	0.059829
chr4	132898442	132898765	-323	DEL	Reference	AluY	INTRONIC	0.712329	0.663415	0.683761
chr4	132944394	132950487	-6093	DEL	Reference	L1PA2	INTRONIC	0.123288	0	0.051282
chr4	133023359	133024896	-1537	DEL	Reference	L1P4a	INTERGENIC	0.003425	0	0.001425
chr4	133220447	133220756	-309	DEL	Reference	AluYa5	INTERGENIC	0.945205	0.943902	0.944444
chr4	133374388	133374708	-320	DEL	Reference	AluY	INTERGENIC	0.232877	0.302439	0.273504
chr4	133568407	133570307	-1900	DEL	Reference	L1PA7	INTRONIC	0	0.002439	0.001425
chr4	134242007	134242291	-284	DEL	Reference	L1MEf	INTRONIC	0.006849	0	0.002849
chr4	134907667	134907987	320	INS	Non-Reference	AluYb9	INTERGENIC	0.020548	0	0.008547
chr4	135006381	135006702	-321	DEL	Reference	AluYa5	INTRONIC	0.458904	0.336585	0.387464
chr4	135053167	135053505	338	INS	Non-Reference	AluYa5	INTERGENIC	0	0.002439	0.001425
chr4	135287403	135287732	329	INS	Non-Reference	AluYa5	INTERGENIC	0.023973	0.004878	0.012821
chr4	135453156	135453437	-281	DEL	Reference	L1PA3	INTERGENIC	0.013699	0	0.005698
chr4	136383268	136383584	316	INS	Non-Reference	AluYa5	INTERGENIC	0.003425	0	0.001425
chr4	137245597	137245924	327	INS	Non-Reference	AluYb8	INTRONIC	0.486301	0	0.202279
chr4	138012395	138012713	318	INS	Non-Reference	AluYa5	INTRONIC	0.003425	0	0.001425
chr4	138304045	138304376	331	INS	Non-Reference	AluYi6	INTRONIC	0.445205	0.785366	0.643875
chr4	138547707	138552085	-4378	DEL	Reference	L1HS	INTRONIC	0.835616	1	0.931624
chr4	139026861	139027179	-318	DEL	Reference	AluY	INTRONIC	0.900685	0	0.374644
chr4	139289120	139289419	299	INS	Non-Reference	AluYe5	INTERGENIC	0.359589	0.239024	0.289174
chr4	139428168	139428555	387	INS	Non-Reference	L1PA2	INTRONIC	0.010274	0	0.004274
chr4	140224697	140224989	-292	DEL	Reference	AluYa5	INTRONIC	0.291096	0.236585	0.259259
chr4	140682075	140682583	508	INS	Non-Reference	L1HS	INTRONIC	0.003425	0	0.001425
chr4	140895858	140896731	-873	DEL	Reference	L1HS	INTRONIC	0.013699	0	0.005698
chr4	141005773	141006086	-313	DEL	Reference	AluYa5	INTRONIC	0.126712	0.082927	0.10114
chr4	141110579	141110896	317	INS	Non-Reference	AluYg6	INTRONIC	0.150685	0	0.062678
chr4	141184812	141185491	-679	DEL	Reference	L1P3	INTRONIC	0.003425	0	0.001425
chr4	141286967	141287293	326	INS	Non-Reference	AluYb8	INTERGENIC	0.034247	0	0.014245
chr4	141501047	141501422	-375	DEL	Reference	AluYm1	INTERGENIC	0.164384	0	0.068376
chr4	141541767	141542052	285	INS	Non-Reference	AluYb8	INTERGENIC	0.013699	0	0.005698
chr4	141760473	141760791	318	INS	Non-Reference	AluYa5	INTERGENIC	0.020548	0.02439	0.022792
chr4	141852760	141853086	326	INS	Non-Reference	AluYb8	INTERGENIC	0	0.004878	0.002849
chr4	142337147	142337460	313	INS	Non-Reference	AluYa5	INTRONIC	0.092466	0.139024	0.119658
chr4	142426299	142426634	335	INS	Non-Reference	AluYa5	INTRONIC	0	0.002439	0.001425
chr4	142952045	142952430	-385	DEL	Reference	L1ME3A	INTRONIC	0.003425	0	0.001425
chr4	143652133	143652461	-328	DEL	Reference	AluYb9	INTRONIC	0.328767	0.556098	0.461538
chr4	143936020	143936341	-321	DEL	Reference	AluYa5	INTRONIC	0.030822	0	0.012821
chr4	144044944	144046265	1321	INS	Non-Reference	L1PA3	INTRONIC	0.006849	0	0.002849
chr4	144806785	144807244	-459	DEL	Reference	L1M2	INTRONIC	0.003425	0	0.001425
chr4	145397663	145397996	-333	DEL	Reference	AluYb8	INTERGENIC	0.10274	0	0.042735
chr4	145530705	145531024	319	INS	Non-Reference	AluYa5	INTRONIC	0.017123	0	0.007123
chr4	145846428	145846766	-338	DEL	Reference	AluSx	INTRONIC	0.123288	0	0.051282
chr4	145892670	145892989	319	INS	Non-Reference	AluY	INTRONIC	0	0.034146	0.019943
chr4	146480066	146480398	332	INS	Non-Reference	AluYb8	INTRONIC	0.017123	0	0.007123
chr4	146663597	146663923	-326	DEL	Reference	AluYa5	INTERGENIC	0.167808	0.017073	0.079772
chr4	146684657	146686629	1972	INS	Non-Reference	L1HS,L1HS	INTERGENIC	0.082192	0	0.034188
chr4	146809025	146809938	-913	DEL	Reference	L1P3	INTRONIC	0.044521	0.060976	0.054131
chr4	146999438	146999751	-313	DEL	Reference	AluYa5	INTRONIC	0.410959	0	0.17094
chr4	147212660	147213950	-1290	DEL	Reference	L1PREC2	INTERGENIC	0.003425	0.007317	0.005698
chr4	147627679	147627942	-263	DEL	Reference	AluJo	INTRONIC	0.010274	0	0.004274
chr4	147723938	147724261	-323	DEL	Reference	AluSg	INTRONIC	0.003425	0	0.001425
chr4	148474438	148475418	980	INS	Non-Reference	L1HS,L1HS	INTRONIC	0.065068	0	0.027066
chr4	148804315	148810363	6048	INS	Non-Reference	L1HS	INTRONIC	0.020548	0	0.008547
chr4	149069426	149071425	-1999	DEL	Reference	L1MA3	INTERGENIC	0.041096	0.187805	0.126781
chr4	149239887	149240229	-342	DEL	Reference	AluYb8	INTRONIC	0.832192	0.756098	0.787749
chr4	149251242	149251696	-454	DEL	Reference	L1PA4	INTRONIC	0	0.002439	0.001425
chr4	149324104	149324427	323	INS	Non-Reference	AluYh7	INTERGENIC	0.061644	0.265854	0.180912
chr4	149645057	149645378	321	INS	Non-Reference	AluYa5	INTRONIC	0.003425	0	0.001425
chr4	149697099	149697420	321	INS	Non-Reference	AluYa5	INTRONIC	0.006849	0	0.002849
chr4	149877674	149883721	6047	INS	Non-Reference	L1HS	INTERGENIC	0.010274	0	0.004274
chr4	150029875	150030197	-322	DEL	Reference	AluY	INTERGENIC	0	0.987805	0.576923
[truncated: 5,500 more rows]

## Sheet: Supplementary Table 3
Chr	Start	Stop	TE_Type	TE_Flag_1	TE_Flag_2	TE_Flag_Type	AF
chr1	371730	372596	DEL	chr1;371314;371751;L1MD3;LINE;-;L1;23	chr1;372572;372697;L1MC4a;LINE;-;L1;26	TEMR_SAME;L1	0.0681818
chr1	433485	434253	DEL	chr1;433430;433528;L1PA8;LINE;+;L1;45	chr1;434200;434298;L1PA8;LINE;+;L1;55	TEMR_SAME;L1	0.00526316
chr1	434706	434934	DEL	chr1;434662;434760;L1PA8;LINE;+;L1;56	chr1;434893;435108;L1PA10;LINE;+;L1;43	TEMR_SAME;L1	0.015
chr1	600399	600792	DEL	chr1;599988;600425;L1MC4a;LINE;-;L1;28	chr1;600737;600820;L1MD3;LINE;-;L1;57	TEMR_SAME;L1	0.0047619
chr1	731137	734544	DEL	chr1;731000;731166;L1ME4c;LINE;+;L1;31	chr1;734408;734565;L1ME4c;LINE;+;L1;138	TEMR_SAME;L1	0.0273973
chr1	986342	987911	DEL	chr1;986089;986389;AluY;SINE;-;Alu;49	chr1;987654;987959;AluSx1;SINE;-;Alu;259	TEMR_SAME;Alu	0.00342466
chr1	1497594	1500279	DEL	chr1;1497584;1497873;AluSc8;SINE;+;Alu;281	chr1;1500270;1500568;AluY;SINE;+;Alu;11	TEMR_SAME;Alu	0.00342466
chr1	1587494	1589289	DEL	chr1;1587397;1587689;AluY;SINE;-;Alu;197	chr1;1589160;1589406;AluY;SINE;-;Alu;131	TEMR_SAME;Alu	0.0308219
chr1	1666974	1667140	DEL	chr1;1666823;1667118;AluSx;SINE;+;Alu;146	chr1;1667124;1667437;AluY;SINE;+;Alu;18	TEMR_SAME;Alu	0.924658
chr1	1693977	1695009	DEL	chr1;1693693;1693995;AluSg;SINE;+;Alu;20	chr1;1694724;1695048;AluSc8;SINE;+;Alu;287	TEMR_SAME;Alu	0.0308219
chr1	1724966	1726923	DEL	chr1;1724849;1725158;AluSz;SINE;-;Alu;194	chr1;1726818;1727113;AluSz6;SINE;-;Alu;107	TEMR_SAME;Alu	0.0342466
chr1	1725554	1725935	DEL	chr1;1725538;1725863;AluY;SINE;-;Alu;311	chr1;1725920;1726231;AluY;SINE;-;Alu;17	TEMR_SAME;Alu	0.0239726
chr1	1741959	1742279	DEL	chr1;1741831;1742148;AluYm1;SINE;+;Alu;191	chr1;1742160;1742453;AluSx1;SINE;+;Alu;121	TEMR_SAME;Alu	0.010274
chr1	1948335	1948650	DEL	chr1;1948277;1948560;AluJr;SINE;-;Alu;227	chr1;1948579;1948790;AluJb;SINE;-;Alu;73	TEMR_SAME;Alu	0.0239726
chr1	1991203	1991766	DEL	chr1;1991193;1991612;AluSx;SINE;+;Alu;411	chr1;1991757;1992052;AluY;SINE;+;Alu;11	TEMR_SAME;Alu	0.00342466
chr1	1993842	1995224	DEL	chr1;1993701;1994011;AluY;SINE;+;Alu;171	chr1;1995218;1995511;AluSz;SINE;+;Alu;8	TEMR_SAME;Alu	0.00684932
chr1	2211226	2211444	DEL	chr1;2211216;2211399;AluSq;SINE;-;Alu;175	chr1;2211436;2211748;AluY;SINE;-;Alu;10	TEMR_SAME;Alu	0.00684932
chr1	4465648	4471299	DEL	chr1;4465639;4465941;AluSx3;SINE;+;Alu;295	chr1;4471291;4471591;AluSq2;SINE;+;Alu;10	TEMR_SAME;Alu	0.00342466
chr1	6643497	6644091	DEL	chr1;6643277;6643574;AluY;SINE;-;Alu;79	chr1;6643878;6644114;AluY;SINE;-;Alu;215	TEMR_SAME;Alu	0.00342466
chr1	7743113	7744390	DEL	chr1;7742837;7743153;AluSx;SINE;-;Alu;42	chr1;7744128;7744431;AluSz;SINE;-;Alu;264	TEMR_SAME;Alu	0.010274
chr1	8485621	8488773	DEL	chr1;8485409;8485796;L1ME1;LINE;+;L1;177	chr1;8488542;8489062;L1ME1;LINE;+;L1;233	TEMR_SAME;L1	0.00342466
chr1	8490186	8491265	DEL	chr1;8490083;8490373;AluSc8;SINE;+;Alu;189	chr1;8491158;8491461;AluSp;SINE;+;Alu;109	TEMR_SAME;Alu	0.130137
chr1	8668894	8668993	DEL	chr1;8668558;8668912;L1MB8;LINE;+;L1;20	chr1;8668994;8669024;L1MB7;LINE;+;L1;1	TEMR_SAME;L1	0.547945
chr1	8930869	8931987	DEL	chr1;8930729;8931028;AluSq2;SINE;-;Alu;161	chr1;8931835;8932148;AluSx1;SINE;-;Alu;154	TEMR_SAME;Alu	0.00342466
chr1	8946286	8952910	DEL	chr1;8946030;8946331;AluSx1;SINE;-;Alu;47	chr1;8952663;8952956;AluSz;SINE;-;Alu;249	TEMR_SAME;Alu	0.00684932
chr1	9519029	9522322	DEL	chr1;9518964;9519270;AluSq2;SINE;+;Alu;243	chr1;9522258;9522557;AluSx1;SINE;+;Alu;66	TEMR_SAME;Alu	0.00342466
chr1	9535553	9537606	DEL	chr1;9535315;9535627;AluSz;SINE;+;Alu;76	chr1;9537371;9537679;AluSg;SINE;+;Alu;237	TEMR_SAME;Alu	0.284247
chr1	9757025	9757487	DEL	chr1;9756784;9757076;AluY;SINE;-;Alu;53	chr1;9757244;9757540;AluY;SINE;-;Alu;245	TEMR_SAME;Alu	0.00342466
chr1	10185413	10190757	DEL	chr1;10185253;10185568;AluSq2;SINE;+;Alu;157	chr1;10190601;10190881;AluSc;SINE;+;Alu;158	TEMR_SAME;Alu	0.00342466
chr1	10189522	10192067	DEL	chr1;10189362;10189658;AluSx1;SINE;+;Alu;138	chr1;10191914;10192211;AluYk3;SINE;+;Alu;155	TEMR_SAME;Alu	0.0445205
chr1	10422423	10423721	DEL	chr1;10422169;10422465;AluJb;SINE;-;Alu;44	chr1;10423470;10423763;AluSx1;SINE;-;Alu;253	TEMR_SAME;Alu	0.369863
chr1	10461117	10462064	DEL	chr1;10460907;10461207;AluY;SINE;-;Alu;92	chr1;10461860;10462157;AluY;SINE;-;Alu;206	TEMR_SAME;Alu	0.00342466
chr1	10483496	10485936	DEL	chr1;10483315;10483614;AluSc;SINE;-;Alu;120	chr1;10485758;10486057;AluSx1;SINE;-;Alu;180	TEMR_SAME;Alu	0.0513699
chr1	10894205	10896070	DEL	chr1;10894161;10894469;AluSp;SINE;-;Alu;266	chr1;10896027;10896335;AluSz;SINE;-;Alu;45	TEMR_SAME;Alu	0.00342466
chr1	10994613	10996013	DEL	chr1;10994430;10994737;AluSc5;SINE;-;Alu;126	chr1;10995979;10996140;AluSx1;SINE;-;Alu;36	TEMR_SAME;Alu	0.00684932
chr1	11009450	11010243	DEL	chr1;11009439;11009733;AluSz;SINE;+;Alu;285	chr1;11010234;11010531;AluJr;SINE;+;Alu;11	TEMR_SAME;Alu	0.00342466
chr1	11665285	11666441	DEL	chr1;11665215;11665554;AluY;SINE;-;Alu;271	chr1;11666372;11666681;AluSx3;SINE;-;Alu;71	TEMR_SAME;Alu	0.010274
chr1	11758356	11763162	DEL	chr1;11758051;11758358;AluY;SINE;+;Alu;4	chr1;11763157;11763459;AluSx;SINE;+;Alu;7	TEMR_SAME;Alu	0.00342466
chr1	12813078	12819178	DEL	chr1;12812997;12816083;L1PA4;LINE;-;L1;3007	chr1;12816749;12819764;L1PA4;LINE;-;L1;2431	TEMR_SAME;L1	0.00342466
chr1	13045975	13046076	DEL	chr1;13045693;13046011;AluSx;SINE;+;Alu;38	chr1;13046016;13046306;AluJb;SINE;+;Alu;62	TEMR_SAME;Alu	0.04375
chr1	13181879	13182267	DEL	chr1;13181762;13182019;AluSg;SINE;+;Alu;142	chr1;13182140;13182423;AluSx3;SINE;+;Alu;129	TEMR_SAME;Alu	0.0174825
chr1	13182851	13182952	DEL	chr1;13182625;13182915;AluJb;SINE;-;Alu;66	chr1;13182920;13183241;AluSx;SINE;-;Alu;34	TEMR_SAME;Alu	0.153846
chr1	13235347	13240699	DEL	chr1;13235313;13235617;AluY;SINE;+;Alu;272	chr1;13240664;13240970;AluSx;SINE;+;Alu;37	TEMR_SAME;Alu	0.212329
chr1	13384061	13385119	DEL	chr1;13383879;13384195;AluSx;SINE;+;Alu;136	chr1;13384944;13385250;AluSx;SINE;+;Alu;177	TEMR_SAME;Alu	0.0445205
chr1	13447498	13450873	DEL	chr1;13447298;13447602;AluSz;SINE;-;Alu;106	chr1;13450664;13450975;AluSp;SINE;-;Alu;211	TEMR_SAME;Alu	0.0582192
chr1	13481430	13483189	DEL	chr1;13481379;13481694;AluY;SINE;-;Alu;266	chr1;13483133;13483448;AluSx;SINE;-;Alu;58	TEMR_SAME;Alu	0.00342466
chr1	13567980	13568078	DEL	chr1;13567556;13568027;HERVIP10FH-int;LTR;+;ERV1;49	chr1;13568059;13568521;HERVIP10FH-int;LTR;+;ERV1;21	TEMR_SAME;ERV1	0.547945
chr1	13698695	13699039	DEL	chr1;13698639;13698941;AluYm1;SINE;-;Alu;248	chr1;13698992;13699288;AluYf1;SINE;-;Alu;49	TEMR_SAME;Alu	0.0171233
chr1	15013582	15017125	DEL	chr1;15013471;15013774;AluSx1;SINE;+;Alu;194	chr1;15017015;15017308;AluSx;SINE;+;Alu;112	TEMR_SAME;Alu	0.0136986
chr1	15608596	15611730	DEL	chr1;15608368;15608676;AluSz;SINE;-;Alu;82	chr1;15611518;15611811;AluSz;SINE;-;Alu;214	TEMR_SAME;Alu	0.00684932
chr1	16103207	16108690	DEL	chr1;16102813;16103328;MER9a2;LTR;-;ERVK;123	chr1;16108299;16108812;MER9a2;LTR;-;ERVK;393	TEMR_SAME;ERVK	0.0924658
chr1	16329056	16338151	DEL	chr1;16328882;16329187;AluSg;SINE;+;Alu;133	chr1;16337977;16338269;AluY;SINE;+;Alu;176	TEMR_SAME;Alu	0.00342466
chr1	16660748	16662508	DEL	chr1;16660576;16660862;AluSz;SINE;-;Alu;116	chr1;16662311;16662607;AluSx1;SINE;-;Alu;199	TEMR_SAME;Alu	0.00684932
chr1	16744928	16746691	DEL	chr1;16744854;16745150;AluSx1;SINE;+;Alu;224	chr1;16746602;16746888;AluSz;SINE;+;Alu;91	TEMR_SAME;Alu	0.270548
chr1	17349677	17351169	DEL	chr1;17349422;17349732;AluSx;SINE;+;Alu;57	chr1;17350905;17351222;AluJo;SINE;+;Alu;266	TEMR_SAME;Alu	0.126712
chr1	19320705	19321856	DEL	chr1;19320410;19320714;AluY;SINE;-;Alu;11	chr1;19321567;19321860;AluSx;SINE;-;Alu;291	TEMR_SAME;Alu	0.14726
chr1	19642973	19643116	DEL	chr1;19642777;19642993;L2c;LINE;-;L2;22	chr1;19643078;19643273;L2c;LINE;-;L2;40	TEMR_SAME;L2	0.332192
chr1	20080588	20081851	DEL	chr1;20080323;20080602;AluSz;SINE;+;Alu;16	chr1;20081786;20082053;AluSc8;SINE;+;Alu;67	TEMR_SAME;Alu	0.0205479
chr1	20537539	20538252	DEL	chr1;20537278;20537592;AluY;SINE;+;Alu;55	chr1;20538018;20538283;AluJb;SINE;+;Alu;236	TEMR_SAME;Alu	0.0205479
chr1	21210412	21210832	DEL	chr1;21210177;21210417;ERVL-B4-int;LTR;+;ERVL;7	chr1;21210779;21210838;ERVL-B4-int;LTR;+;ERVL;55	TEMR_SAME;ERVL	0.00684932
chr1	21760438	21760816	DEL	chr1;21760433;21760749;AluSq4;SINE;+;Alu;313	chr1;21760812;21761119;AluSp;SINE;+;Alu;6	TEMR_SAME;Alu	0.010274
chr1	21790929	21795469	DEL	chr1;21790775;21791079;AluSq;SINE;+;Alu;152	chr1;21795452;21795754;AluSg;SINE;+;Alu;19	TEMR_SAME;Alu	0.00342466
chr1	24026255	24029122	DEL	chr1;24025968;24026258;AluSx;SINE;-;Alu;5	chr1;24028837;24029132;AluSq2;SINE;-;Alu;287	TEMR_SAME;Alu	0.00342466
chr1	24040879	24041299	DEL	chr1;24040678;24040964;AluJr4;SINE;-;Alu;87	chr1;24041080;24041386;AluSq2;SINE;-;Alu;221	TEMR_SAME;Alu	0.0719178
chr1	24461307	24461631	DEL	chr1;24461259;24461558;AluSp;SINE;+;Alu;253	chr1;24461584;24461879;AluSq2;SINE;+;Alu;49	TEMR_SAME;Alu	0.0205479
chr1	24478046	24480949	DEL	chr1;24477883;24478194;AluSq2;SINE;-;Alu;150	chr1;24480812;24481099;AluSq2;SINE;-;Alu;139	TEMR_SAME;Alu	0.119863
chr1	24569252	24574376	DEL	chr1;24569007;24569293;AluSx1;SINE;-;Alu;43	chr1;24574128;24574418;AluSz;SINE;-;Alu;250	TEMR_SAME;Alu	0.10274
chr1	24799914	24800210	DEL	chr1;24798626;24800040;SVA_F;Retroposon;+;SVA;128	chr1;24800057;24801083;SVA_F;Retroposon;+;SVA;155	TEMR_SAME;SVA	0.869863
chr1	25368856	25369833	DEL	chr1;25368763;25369060;AluSx1;SINE;-;Alu;206	chr1;25369730;25370038;AluSz6;SINE;-;Alu;105	TEMR_SAME;Alu	0.0479452
chr1	25409690	25411181	DEL	chr1;25409609;25409710;MIRb;SINE;+;MIR;22	chr1;25411164;25411296;MIRb;SINE;+;MIR;19	TEMR_SAME;MIR	0.00342466
chr1	26133604	26138277	DEL	chr1;26133583;26133667;AluJo;SINE;+;Alu;65	chr1;26138121;26138419;AluSx;SINE;+;Alu;158	TEMR_SAME;Alu	0.184932
chr1	26634787	26637052	DEL	chr1;26634601;26634912;AluSx3;SINE;-;Alu;127	chr1;26636878;26637170;AluY;SINE;-;Alu;176	TEMR_SAME;Alu	0.0273973
chr1	26826000	26840708	DEL	chr1;26825739;26826032;AluSc;SINE;-;Alu;34	chr1;26840443;26840741;AluSx;SINE;-;Alu;267	TEMR_SAME;Alu	0.00342466
chr1	27703988	27704647	DEL	chr1;27703969;27704280;AluSq2;SINE;+;Alu;294	chr1;27704628;27704964;AluSx1;SINE;+;Alu;21	TEMR_SAME;Alu	0.00342466
chr1	27780709	27783935	DEL	chr1;27780669;27780969;AluJb;SINE;+;Alu;262	chr1;27783896;27784192;AluSp;SINE;+;Alu;41	TEMR_SAME;Alu	0.00342466
chr1	27844992	27846048	DEL	chr1;27844914;27845032;AluY;SINE;-;Alu;42	chr1;27845777;27846089;AluY;SINE;-;Alu;273	TEMR_SAME;Alu	0.00684932
chr1	28217488	28218772	DEL	chr1;28217338;28217490;AluSz6;SINE;+;Alu;4	chr1;28218623;28218775;AluSz6;SINE;+;Alu;151	TEMR_SAME;Alu	0.010274
chr1	28224834	28227541	DEL	chr1;28224601;28224899;AluSx3;SINE;+;Alu;67	chr1;28227445;28227609;AluJr;SINE;+;Alu;98	TEMR_SAME;Alu	0.0410959
chr1	28244431	28245626	DEL	chr1;28244295;28244603;AluSx1;SINE;-;Alu;174	chr1;28245476;28245798;AluSp;SINE;-;Alu;152	TEMR_SAME;Alu	0.00342466
chr1	28305887	28307560	DEL	chr1;28305876;28306180;AluSx1;SINE;+;Alu;295	chr1;28307550;28307862;AluSc8;SINE;+;Alu;12	TEMR_SAME;Alu	0.010274
chr1	29022571	29024179	DEL	chr1;29022440;29022737;AluSq2;SINE;+;Alu;168	chr1;29024054;29024346;AluSc;SINE;+;Alu;127	TEMR_SAME;Alu	0.0136986
chr1	30926452	30927165	DEL	chr1;30926375;30926687;AluSx;SINE;+;Alu;237	chr1;30927089;30927379;AluSz;SINE;+;Alu;78	TEMR_SAME;Alu	0.00342466
chr1	31393450	31399372	DEL	chr1;31393258;31393592;AluSz;SINE;+;Alu;144	chr1;31399181;31399485;AluSq;SINE;+;Alu;193	TEMR_SAME;Alu	0.00342466
chr1	32408716	32409815	DEL	chr1;32408446;32408744;AluSp;SINE;-;Alu;30	chr1;32409698;32409846;AluSx;SINE;-;Alu;119	TEMR_SAME;Alu	0.0273973
chr1	32432601	32437889	DEL	chr1;32432336;32432749;LTR7;LTR;+;ERV1;150	chr1;32437637;32438038;LTR7;LTR;+;ERV1;254	TEMR_SAME;ERV1	0.00342466
chr1	32636448	32637320	DEL	chr1;32636410;32636707;AluSq;SINE;+;Alu;261	chr1;32637281;32637581;AluSx3;SINE;+;Alu;41	TEMR_SAME;Alu	0.0136986
chr1	35050002	35050697	DEL	chr1;35049757;35050065;AluSz;SINE;-;Alu;65	chr1;35050449;35050761;AluY;SINE;-;Alu;250	TEMR_SAME;Alu	0.0924658
chr1	35412131	35413296	DEL	chr1;35411876;35412177;AluYc;SINE;-;Alu;48	chr1;35413060;35413320;AluJr4;SINE;-;Alu;238	TEMR_SAME;Alu	0.00342466
chr1	36260679	36261389	DEL	chr1;36260541;36260839;AluY;SINE;+;Alu;162	chr1;36261250;36261558;AluY;SINE;+;Alu;141	TEMR_SAME;Alu	0.00342466
chr1	38618549	38620152	DEL	chr1;38618371;38618666;AluSp;SINE;+;Alu;119	chr1;38619975;38620282;AluSp;SINE;+;Alu;179	TEMR_SAME;Alu	0.0445205
chr1	38811658	38812311	DEL	chr1;38811218;38811981;LTR1B0;LTR;+;ERV1;325	chr1;38812171;38812351;LTR1B0;LTR;+;ERV1;142	TEMR_SAME;ERV1	0.109589
chr1	38967338	38975197	DEL	chr1;38967069;38967372;AluSq2;SINE;+;Alu;36	chr1;38975058;38975355;AluSx;SINE;-;Alu;141	TEMR_OPP;Alu	0.0171233
chr1	38976914	38983494	DEL	chr1;38976732;38977005;AluJb;SINE;-;Alu;93	chr1;38983195;38983496;AluSz6;SINE;+;Alu;301	TEMR_OPP;Alu	0.00342466
chr1	39532542	39535583	DEL	chr1;39532513;39532815;AluY;SINE;+;Alu;275	chr1;39535560;39535853;AluY;SINE;+;Alu;25	TEMR_SAME;Alu	0.181507
chr1	39976096	39976357	DEL	chr1;39975877;39976179;AluSp;SINE;-;Alu;85	chr1;39976308;39976439;AluJb;SINE;-;Alu;51	TEMR_SAME;Alu	0.00342466
chr1	40246769	40247118	DEL	chr1;40246510;40246826;AluSg;SINE;+;Alu;59	chr1;40246858;40247160;AluSx1;SINE;+;Alu;262	TEMR_SAME;Alu	0.0136986
chr1	40555979	40562917	DEL	chr1;40555923;40556229;AluSg;SINE;-;Alu;252	chr1;40562866;40563170;AluSp;SINE;-;Alu;53	TEMR_SAME;Alu	0.0616438
chr1	41105892	41107535	DEL	chr1;41105877;41106174;AluSx;SINE;-;Alu;284	chr1;41107522;41107817;AluSc;SINE;-;Alu;15	TEMR_SAME;Alu	0.0205479
chr1	42919682	42921023	DEL	chr1;42919379;42919685;AluSc8;SINE;+;Alu;5	chr1;42920720;42921028;AluSx1;SINE;+;Alu;305	TEMR_SAME;Alu	0.0650685
chr1	44555601	44556684	DEL	chr1;44555486;44555774;AluY;SINE;-;Alu;175	chr1;44556565;44556858;AluYj4;SINE;-;Alu;121	TEMR_SAME;Alu	0.0958904
chr1	45242967	45243627	DEL	chr1;45242819;45242973;L1M2;LINE;+;L1;8	chr1;45243273;45244073;L1M2;LINE;+;L1;356	TEMR_SAME;L1	0.0753425
chr1	45390384	45390955	DEL	chr1;45390149;45390480;AluJb;SINE;+;Alu;98	chr1;45390917;45391215;AluY;SINE;-;Alu;40	TEMR_OPP;Alu	0.0239726
chr1	45404574	45405541	DEL	chr1;45404529;45404842;AluSx;SINE;-;Alu;270	chr1;45405509;45405882;AluJb;SINE;+;Alu;34	TEMR_OPP;Alu	0.00684932
chr1	45611584	45611977	DEL	chr1;45611456;45611764;AluSc8;SINE;-;Alu;182	chr1;45611855;45612172;AluY;SINE;-;Alu;124	TEMR_SAME;Alu	0.00342466
chr1	45709940	45710335	DEL	chr1;45709852;45709954;L1MEf;LINE;+;L1;16	chr1;45710248;45710350;L1MEf;LINE;+;L1;89	TEMR_SAME;L1	0.00684932
chr1	45777845	45786205	DEL	chr1;45777600;45777920;AluY;SINE;-;Alu;77	chr1;45785971;45786281;AluSg;SINE;-;Alu;236	TEMR_SAME;Alu	0.00342466
chr1	45992108	45996091	DEL	chr1;45992028;45992711;L1MC3;LINE;-;L1;605	chr1;45995942;45996108;L1MC3;LINE;-;L1;151	TEMR_SAME;L1	0.00342466
chr1	46310805	46313365	DEL	chr1;46310789;46311104;AluYb8;SINE;+;Alu;301	chr1;46313347;46313635;AluYh3;SINE;+;Alu;20	TEMR_SAME;Alu	0.00342466
chr1	46337396	46337811	DEL	chr1;46337294;46337535;AluSq2;SINE;+;Alu;141	chr1;46337663;46337933;AluYk3;SINE;+;Alu;150	TEMR_SAME;Alu	0.0205479
chr1	48383105	48383328	DEL	chr1;48381704;48383161;SVA_E;Retroposon;-;SVA;58	chr1;48383195;48384325;SVA_E;Retroposon;-;SVA;135	TEMR_SAME;SVA	0.0993151
chr1	50662751	50664576	DEL	chr1;50662683;50662994;AluY;SINE;-;Alu;245	chr1;50664508;50664826;AluY;SINE;+;Alu;70	TEMR_OPP;Alu	0.0616438
chr1	52559657	52561567	DEL	chr1;52559599;52559881;AluSz;SINE;+;Alu;226	chr1;52561514;52561814;AluJb;SINE;+;Alu;55	TEMR_SAME;Alu	0.00684932
chr1	52875813	52876042	DEL	chr1;52875721;52875842;L2;LINE;-;L2;31	chr1;52876000;52876348;L2;LINE;-;L2;44	TEMR_SAME;L2	0.00684932
chr1	52889964	52892149	DEL	chr1;52889713;52890012;AluY;SINE;-;Alu;50	chr1;52891906;52892198;AluY;SINE;-;Alu;245	TEMR_SAME;Alu	0.0136986
chr1	52951381	52954090	DEL	chr1;52951319;52951579;AluJo;SINE;+;Alu;200	chr1;52954030;52954333;AluJb;SINE;+;Alu;62	TEMR_SAME;Alu	0.00342466
chr1	53789723	53790630	DEL	chr1;53789533;53789817;AluSq2;SINE;+;Alu;96	chr1;53790424;53790744;AluSx3;SINE;+;Alu;208	TEMR_SAME;Alu	0.00342466
chr1	54146179	54149508	DEL	chr1;54145632;54146181;L1MC5a;LINE;+;L1;4	chr1;54149238;54149537;L1MC5a;LINE;+;L1;272	TEMR_SAME;L1	0.0239726
chr1	54835322	54839879	DEL	chr1;54835183;54835488;AluJb;SINE;-;Alu;168	chr1;54839750;54840049;AluJr;SINE;-;Alu;131	TEMR_SAME;Alu	0.00684932
chr1	54898242	54903526	DEL	chr1;54897903;54898299;LTR7;LTR;-;ERV1;59	chr1;54903185;54903584;LTR7;LTR;-;ERV1;343	TEMR_SAME;ERV1	0.0136986
chr1	54905716	54906495	DEL	chr1;54905686;54905969;AluY;SINE;+;Alu;255	chr1;54906467;54906641;AluSx;SINE;+;Alu;30	TEMR_SAME;Alu	0.0582192
chr1	58552311	58552562	DEL	chr1;58552305;58552376;AluSz;SINE;+;Alu;67	chr1;58552563;58552731;AluSz;SINE;+;Alu;1	TEMR_SAME;Alu	0.363014
chr1	61166505	61166631	DEL	chr1;61166464;61166604;CR1_Mam;LINE;+;CR1;101	chr1;61166614;61166728;CR1_Mam;LINE;+;CR1;19	TEMR_SAME;CR1	0.00342466
chr1	62157260	62158656	DEL	chr1;62157041;62157333;AluSx1;SINE;+;Alu;75	chr1;62158437;62158740;AluY;SINE;+;Alu;221	TEMR_SAME;Alu	0.0171233
chr1	62189065	62191482	DEL	chr1;62188812;62189112;AluY;SINE;-;Alu;49	chr1;62191248;62191530;AluY;SINE;-;Alu;236	TEMR_SAME;Alu	0.0136986
chr1	63473766	63473989	DEL	chr1;63473189;63473915;SVA_F;Retroposon;+;SVA;151	chr1;63473928;63474909;SVA_E;Retroposon;+;SVA;63	TEMR_SAME;SVA	0.263699
chr1	64378042	64380781	DEL	chr1;64376429;64378398;L1MA2;LINE;-;L1;358	chr1;64380679;64380784;L1ME4c;LINE;-;L1;104	TEMR_SAME;L1	0.010274
chr1	64383141	64384679	DEL	chr1;64383122;64383571;Tigger1;DNA;+;TcMar-Tigger;432	chr1;64384416;64384882;Tigger1;DNA;+;TcMar-Tigger;265	TEMR_SAME;TcMar-Tigger	0.0547945
chr1	68608277	68609358	DEL	chr1;68607972;68608637;L1M2b;LINE;+;L1;362	chr1;68609253;68612736;L1M2;LINE;-;L1;107	TEMR_OPP;L1	0.00684932
chr1	69014059	69014944	DEL	chr1;69013747;69014154;L1ME2z;LINE;-;L1;97	chr1;69014447;69016338;L1ME2z;LINE;-;L1;499	TEMR_SAME;L1	0.010274
chr1	75377893	75383296	DEL	chr1;75377085;75378053;LTR5_Hs;LTR;+;ERVK;162	chr1;75382490;75383458;LTR5_Hs;LTR;+;ERVK;808	TEMR_SAME;ERVK	0.681507
chr1	76516546	76519819	DEL	chr1;76516456;76516840;L1ME4b;LINE;-;L1;296	chr1;76519646;76519840;L1MEd;LINE;-;L1;175	TEMR_SAME;L1	0.00342466
chr1	78061615	78061730	DEL	chr1;78061488;78061670;AluSx3;SINE;-;Alu;57	chr1;78061706;78061916;AluSx;SINE;-;Alu;26	TEMR_SAME;Alu	0.0821918
chr1	80653734	80654043	DEL	chr1;80653489;80653784;AluYa5;SINE;-;Alu;52	chr1;80653810;80654096;AluY;SINE;-;Alu;235	TEMR_SAME;Alu	0.167808
chr1	83170357	83184974	DEL	chr1;83167420;83173581;L1PA4;LINE;+;L1;3226	chr1;83182174;83188201;L1PA2;LINE;+;L1;2802	TEMR_SAME;L1	0.010274
chr1	83339037	83350425	DEL	chr1;83339020;83341260;L1PA2;LINE;-;L1;2225	chr1;83350413;83356465;L1PA2;LINE;-;L1;14	TEMR_SAME;L1	0.00342466
chr1	84453641	84454184	DEL	chr1;84453632;84453937;AluSp;SINE;+;Alu;298	chr1;84454174;84454479;AluSg;SINE;+;Alu;12	TEMR_SAME;Alu	0.00342466
chr1	87057750	87058957	DEL	chr1;87057597;87057878;AluY;SINE;+;Alu;130	chr1;87058779;87059072;AluY;SINE;+;Alu;180	TEMR_SAME;Alu	0.0547945
chr1	91668766	91669089	DEL	chr1;91668747;91668787;Harlequin-int;LTR;-;ERV1;23	chr1;91669071;91669111;Harlequin-int;LTR;-;ERV1;20	TEMR_SAME;ERV1	0.616438
chr1	91917646	91918560	DEL	chr1;91917573;91917876;AluY;SINE;-;Alu;232	chr1;91918491;91918792;AluY;SINE;-;Alu;71	TEMR_SAME;Alu	0.00342466
chr1	92063937	92064536	DEL	chr1;92063857;92064144;AluJb;SINE;+;Alu;209	chr1;92064457;92064761;AluSq;SINE;+;Alu;81	TEMR_SAME;Alu	0.00684932
chr1	92445501	92445688	DEL	chr1;92445401;92445582;AluSx1;SINE;-;Alu;83	chr1;92445591;92445895;AluSx1;SINE;-;Alu;99	TEMR_SAME;Alu	0.0171233
chr1	92807587	92810851	DEL	chr1;92807543;92807839;AluY;SINE;-;Alu;254	chr1;92810799;92811036;AluY;SINE;-;Alu;54	TEMR_SAME;Alu	0.00342466
chr1	92826423	92827236	DEL	chr1;92826256;92826560;AluY;SINE;-;Alu;139	chr1;92827075;92827374;AluY;SINE;-;Alu;163	TEMR_SAME;Alu	0.0445205
chr1	93367740	93373358	DEL	chr1;93367731;93368032;AluSc;SINE;+;Alu;294	chr1;93373350;93373661;AluY;SINE;+;Alu;10	TEMR_SAME;Alu	0.00342466
chr1	93830684	93837024	DEL	chr1;93830336;93830747;LTR7;LTR;+;ERV1;65	chr1;93836680;93837088;LTR7;LTR;+;ERV1;346	TEMR_SAME;ERV1	0.00342466
chr1	94663667	94689414	DEL	chr1;94663361;94663666;AluSp;SINE;+;Alu;1	chr1;94689407;94689695;AluSg;SINE;+;Alu;9	TEMR_SAME;Alu	0.0513699
chr1	95076732	95077057	DEL	chr1;95076466;95076765;AluSp;SINE;+;Alu;35	chr1;95076983;95077274;AluJb;SINE;-;Alu;76	TEMR_OPP;Alu	0.0513699
chr1	98578717	98579198	DEL	chr1;98578668;98578959;L1M5;LINE;-;L1;244	chr1;98579081;98579904;L1PA15;LINE;-;L1;119	TEMR_SAME;L1	0.00684932
chr1	98801365	98806724	DEL	chr1;98801054;98801498;LTR7;LTR;-;ERV1;135	chr1;98806414;98806858;LTR7;LTR;-;ERV1;312	TEMR_SAME;ERV1	0.00342466
chr1	103842208	103842875	DEL	chr1;103841937;103842245;AluSx1;SINE;+;Alu;39	chr1;103842637;103842924;AluJb;SINE;+;Alu;240	TEMR_SAME;Alu	0.00342466
chr1	105764854	105766926	DEL	chr1;105763688;105765108;L2c;LINE;+;L2;256	chr1;105766883;105767485;L2c;LINE;+;L2;45	TEMR_SAME;L2	0.0308219
chr1	106553059	106556904	DEL	chr1;106552725;106553570;L1P3;LINE;+;L1;513	chr1;106555989;106559311;L1MA3;LINE;+;L1;917	TEMR_SAME;L1	0.0410959
chr1	107982222	107982353	DEL	chr1;107981965;107982276;AluJb;SINE;+;Alu;56	chr1;107982339;107982411;AluJo;SINE;+;Alu;16	TEMR_SAME;Alu	0.00342466
chr1	108933081	108933226	DEL	chr1;108932910;108933150;AluJo;SINE;-;Alu;71	chr1;108933222;108933442;AluJr4;SINE;-;Alu;6	TEMR_SAME;Alu	0.0958904
chr1	108953847	108959010	DEL	chr1;108953728;108954028;AluSp;SINE;+;Alu;183	chr1;108958891;108959194;AluSp;SINE;+;Alu;121	TEMR_SAME;Alu	0.0650685
chr1	109059974	109060667	DEL	chr1;109059767;109060073;AluSq2;SINE;-;Alu;101	chr1;109060474;109060766;AluSz;SINE;-;Alu;195	TEMR_SAME;Alu	0.109589
chr1	109644541	109648772	DEL	chr1;109644292;109644597;AluY;SINE;-;Alu;58	chr1;109648519;109648827;AluY;SINE;-;Alu;255	TEMR_SAME;Alu	0.554795
chr1	109683561	109702006	DEL	chr1;109683539;109683628;L2c;LINE;+;L2;69	chr1;109701984;109702073;L2c;LINE;+;L2;24	TEMR_SAME;L2	0.130137
chr1	110029430	110029572	DEL	chr1;110029183;110029485;AluSc8;SINE;-;Alu;57	chr1;110029508;110029628;AluY;SINE;-;Alu;66	TEMR_SAME;Alu	0.160959
chr1	110834259	110846251	DEL	chr1;110833658;110834944;L1PA5;LINE;-;L1;687	chr1;110845649;110846332;L1PA3;LINE;-;L1;604	TEMR_SAME;L1	0.119863
chr1	112494049	112495315	DEL	chr1;112494027;112494320;AluSx;SINE;+;Alu;273	chr1;112495294;112495605;AluY;SINE;+;Alu;23	TEMR_SAME;Alu	0.0547945
chr1	112962323	112962526	DEL	chr1;112962072;112962378;AluSz;SINE;-;Alu;57	chr1;112962489;112962582;AluSz;SINE;-;Alu;39	TEMR_SAME;Alu	0.171233
chr1	113083615	113095239	DEL	chr1;113083345;113083645;AluSx;SINE;-;Alu;32	chr1;113094984;113095270;AluSg;SINE;-;Alu;257	TEMR_SAME;Alu	0.00342466
chr1	114343715	114343958	DEL	chr1;114343645;114343797;FRAM;SINE;-;Alu;84	chr1;114343825;114344178;AluSz;SINE;-;Alu;135	TEMR_SAME;Alu	0.00684932
chr1	115489098	115490734	DEL	chr1;115488838;115489144;AluY;SINE;+;Alu;48	chr1;115490473;115490772;AluYm1;SINE;+;Alu;263	TEMR_SAME;Alu	0.00342466
chr1	115606795	115607707	DEL	chr1;115606728;115607031;AluSx3;SINE;+;Alu;238	chr1;115607642;115607945;AluSg;SINE;+;Alu;67	TEMR_SAME;Alu	0.00342466
chr1	118276233	118283286	DEL	chr1;118276149;118276298;L1MA10;LINE;-;L1;67	chr1;118280887;118286905;L1PA2;LINE;+;L1;2401	TEMR_OPP;L1	0.00342466
chr1	118657258	118679535	DEL	chr1;118657165;118657709;L1MEd;LINE;-;L1;453	chr1;118678453;118680332;L1PA5;LINE;-;L1;1084	TEMR_SAME;L1	0.00684932
chr1	120352694	120355465	DEL	chr1;120352664;120352942;AluY;SINE;+;Alu;250	chr1;120355437;120355770;AluY;SINE;+;Alu;30	TEMR_SAME;Alu	0.00342466
chr1	143923400	143924576	DEL	chr1;143923281;143923598;AluYb9;SINE;+;Alu;200	chr1;143924456;143924767;AluSz;SINE;+;Alu;122	TEMR_SAME;Alu	0.0137931
chr1	144096379	144097684	DEL	chr1;144096221;144096517;AluYc;SINE;-;Alu;140	chr1;144097447;144097743;AluSx;SINE;+;Alu;239	TEMR_OPP;Alu	0.00342466
chr1	144117340	144118642	DEL	chr1;144117250;144117525;AluSx;SINE;+;Alu;187	chr1;144118531;144118819;AluSx;SINE;+;Alu;113	TEMR_SAME;Alu	0.00344828
chr1	144550043	144552865	DEL	chr1;144550033;144550189;AluJb;SINE;-;Alu;148	chr1;144552845;144553012;AluJb;SINE;-;Alu;22	TEMR_SAME;Alu	0.15411
chr1	146025227	146028839	DEL	chr1;146025146;146025432;AluSz6;SINE;-;Alu;207	chr1;146028748;146029051;AluSc;SINE;-;Alu;93	TEMR_SAME;Alu	0.00342466
chr1	146345177	146348704	DEL	chr1;146345093;146345261;AluSz6;SINE;-;Alu;86	chr1;146348629;146348918;AluSp;SINE;-;Alu;77	TEMR_SAME;Alu	0.00342466
chr1	146383720	146386443	DEL	chr1;146383546;146383856;AluY;SINE;+;Alu;138	chr1;146386269;146386550;AluYh3a3;SINE;+;Alu;176	TEMR_SAME;Alu	0.00342466
chr1	147091938	147091938	INS	chr1;147091854;147091937;AluSx;SINE;-;Alu;1	chr1;147091938;147092041;AluJo;SINE;-;Alu;2	TEMR_SAME;Alu	0.184932
chr1	147189008	147198582	DEL	chr1;147188993;147189284;AluSg;SINE;+;Alu;278	chr1;147198568;147198879;AluY;SINE;+;Alu;16	TEMR_SAME;Alu	0.00342466
chr1	150383507	150384696	DEL	chr1;150383306;150383616;AluSx;SINE;-;Alu;111	chr1;150384682;150384806;AluSq;SINE;-;Alu;16	TEMR_SAME;Alu	0.00342466
chr1	150411410	150411739	DEL	chr1;150411177;150411480;AluSx;SINE;+;Alu;72	chr1;150411512;150411816;AluSx;SINE;+;Alu;229	TEMR_SAME;Alu	0.270548
chr1	150540611	150541514	DEL	chr1;150540308;150540613;AluSq2;SINE;+;Alu;4	chr1;150541227;150541517;AluSq2;SINE;+;Alu;289	TEMR_SAME;Alu	0.0171233
chr1	150569810	150570276	DEL	chr1;150569781;150570055;AluSx;SINE;-;Alu;247	chr1;150570237;150570533;AluJb;SINE;-;Alu;41	TEMR_SAME;Alu	0.00342466
chr1	150588275	150588613	DEL	chr1;150588249;150588565;AluSg4;SINE;+;Alu;292	chr1;150588588;150588893;AluSp;SINE;+;Alu;27	TEMR_SAME;Alu	0.00342466
chr1	151192787	151195167	DEL	chr1;151192518;151192817;AluSq2;SINE;+;Alu;32	chr1;151194900;151195210;AluSc8;SINE;+;Alu;269	TEMR_SAME;Alu	0.00342466
chr1	151212587	151212899	DEL	chr1;151212582;151212871;AluSc;SINE;-;Alu;286	chr1;151212881;151213188;AluY;SINE;-;Alu;20	TEMR_SAME;Alu	0.00342466
chr1	152549248	152616550	DEL	chr1;152547782;152553918;L1PA4;LINE;-;L1;4672	chr1;152614571;152617575;L1PA4;LINE;+;L1;1981	TEMR_OPP;L1	0.0171233
chr1	153161230	153161486	DEL	chr1;153160577;153161240;L1PA4;LINE;+;L1;12	chr1;153161249;153161626;L1MA10;LINE;-;L1;239	TEMR_OPP;L1	0.297945
chr1	153700858	153701836	DEL	chr1;153700853;153701175;AluSp;SINE;+;Alu;319	chr1;153701837;153702143;AluSg;SINE;+;Alu;1	TEMR_SAME;Alu	0.0205479
chr1	153980193	153980573	DEL	chr1;153979989;153980289;AluSx1;SINE;-;Alu;98	chr1;153980353;153980599;AluSx3;SINE;-;Alu;222	TEMR_SAME;Alu	0.00342466
chr1	154108426	154112184	DEL	chr1;154108153;154108467;AluSx;SINE;-;Alu;43	chr1;154111919;154112226;AluSx3;SINE;-;Alu;267	TEMR_SAME;Alu	0.0410959
chr1	154185154	154188912	DEL	chr1;154185089;154185391;AluSz6;SINE;+;Alu;239	chr1;154188848;154189181;AluSx1;SINE;+;Alu;66	TEMR_SAME;Alu	0.0582192
chr1	155020866	155021909	DEL	chr1;155020811;155020989;AluJb;SINE;-;Alu;125	chr1;155021862;155022166;AluSx;SINE;-;Alu;49	TEMR_SAME;Alu	0.00342466
chr1	155027283	155027386	DEL	chr1;155027023;155027332;AluJb;SINE;-;Alu;51	chr1;155027378;155027436;AluY;SINE;-;Alu;10	TEMR_SAME;Alu	0.417808
chr1	155236738	155237010	DEL	chr1;155236590;155236758;AluJb;SINE;-;Alu;22	chr1;155236863;155237169;AluSx1;SINE;-;Alu;149	TEMR_SAME;Alu	0.0479452
chr1	155554009	155556654	DEL	chr1;155553801;155554079;AluSg;SINE;-;Alu;72	chr1;155556456;155556740;AluSc8;SINE;-;Alu;200	TEMR_SAME;Alu	0.00342466
chr1	155627493	155635703	DEL	chr1;155626665;155627633;LTR5_Hs;LTR;-;ERVK;142	chr1;155634877;155635845;LTR5_Hs;LTR;-;ERVK;828	TEMR_SAME;ERVK	0.0171233
chr1	155788917	155790771	DEL	chr1;155788809;155789104;AluY;SINE;+;Alu;189	chr1;155790663;155790951;AluSc5;SINE;+;Alu;110	TEMR_SAME;Alu	0.00342466
chr1	156237478	156237787	DEL	chr1;156237434;156237746;AluSz6;SINE;-;Alu;270	chr1;156237767;156238043;AluSx1;SINE;-;Alu;22	TEMR_SAME;Alu	0.00684932
chr1	156269685	156270818	DEL	chr1;156269593;156269890;AluY;SINE;+;Alu;207	chr1;156270726;156271031;AluSp;SINE;+;Alu;94	TEMR_SAME;Alu	0.00342466
chr1	158522534	158528048	DEL	chr1;158522504;158522817;L1PA8;LINE;+;L1;285	chr1;158527229;158529188;L1PA15-16;LINE;+;L1;821	TEMR_SAME;L1	0.00342466
chr1	160690881	160699142	DEL	chr1;160690784;160691753;LTR5;LTR;+;ERVK;874	chr1;160699047;160700016;LTR5;LTR;+;ERVK;97	TEMR_SAME;ERVK	0.00342466
chr1	160984072	160990920	DEL	chr1;160984002;160984294;AluSz;SINE;+;Alu;224	chr1;160990850;160991147;AluSz;SINE;+;Alu;72	TEMR_SAME;Alu	0.00342466
chr1	161439179	161446230	DEL	chr1;161439050;161439546;L1MA4A;LINE;+;L1;369	chr1;161446024;161446574;L1MA4A;LINE;+;L1;208	TEMR_SAME;L1	0.0342466
chr1	166403456	166410470	DEL	chr1;166402293;166404094;L1PA7;LINE;-;L1;640	chr1;166410378;166410566;L1ME1;LINE;-;L1;94	TEMR_SAME;L1	0.0273973
chr1	171004745	171005967	DEL	chr1;171000312;171004777;L1PBa1;LINE;-;L1;34	chr1;171005810;171007524;L1M3a;LINE;-;L1;159	TEMR_SAME;L1	0.00342466
chr1	171453983	171455781	DEL	chr1;171453717;171454030;AluJr4;SINE;-;Alu;49	chr1;171455522;171455829;AluY;SINE;-;Alu;261	TEMR_SAME;Alu	0.00342466
chr1	171824463	171832934	DEL	chr1;171824424;171824587;AluJo;SINE;-;Alu;126	chr1;171832898;171833198;AluJb;SINE;-;Alu;38	TEMR_SAME;Alu	0.00342466
chr1	172414754	172414904	DEL	chr1;172414669;172414767;FLAM_C;SINE;+;Alu;15	chr1;172414787;172415100;AluJo;SINE;+;Alu;119	TEMR_SAME;Alu	0.00342466
chr1	175101812	175107969	DEL	chr1;175101075;175102865;LTR12C;LTR;-;ERV1;1055	chr1;175107104;175109022;LTR12C;LTR;-;ERV1;867	TEMR_SAME;ERV1	0.0787671
chr1	179360620	179364626	DEL	chr1;179360347;179360634;AluSx1;SINE;-;Alu;16	chr1;179364532;179364814;AluSg;SINE;-;Alu;96	TEMR_SAME;Alu	0.25
chr1	179477635	179480494	DEL	chr1;179477306;179477674;THE1B;LTR;-;ERVL-MaLR;41	chr1;179480170;179480534;THE1B;LTR;-;ERVL-MaLR;326	TEMR_SAME;ERVL-MaLR	0.00684932
chr1	185948299	185953782	DEL	chr1;185948278;185948729;LTR7;LTR;-;ERV1;432	chr1;185953763;185954216;LTR7;LTR;-;ERV1;21	TEMR_SAME;ERV1	0.0308219
chr1	187599834	187613106	DEL	chr1;187597671;187603699;L1HS;LINE;+;L1;3867	chr1;187613005;187613130;HAL1ME;LINE;+;L1;103	TEMR_SAME;L1	0.0205479
chr1	193496688	193497588	DEL	chr1;193496653;193496913;AluSz;SINE;+;Alu;227	chr1;193497554;193497849;AluSz;SINE;+;Alu;36	TEMR_SAME;Alu	0.010274
chr1	194218394	194220338	DEL	chr1;194218196;194218509;AluY;SINE;-;Alu;117	chr1;194220174;194220484;AluY;SINE;+;Alu;166	TEMR_OPP;Alu	0.0308219
chr1	196971280	196971808	DEL	chr1;196970998;196971337;L1MD;LINE;+;L1;59	chr1;196971527;196971939;L1MD2;LINE;+;L1;283	TEMR_SAME;L1	0.00684932
chr1	197751769	197753924	DEL	chr1;197751562;197751829;AluSz;SINE;+;Alu;62	chr1;197753718;197754005;AluSx;SINE;+;Alu;208	TEMR_SAME;Alu	0.00684932
chr1	198034671	198040602	DEL	chr1;198034650;198035056;LTR7;LTR;+;ERV1;387	chr1;198040582;198040990;LTR7;LTR;+;ERV1;22	TEMR_SAME;ERV1	0.00342466
chr1	199594887	199597512	DEL	chr1;199594249;199595380;L1PBa;LINE;+;L1;495	chr1;199597191;199597953;L1MEd;LINE;+;L1;323	TEMR_SAME;L1	0.00684932
chr1	200220819	200221530	DEL	chr1;200220568;200220866;AluSx1;SINE;-;Alu;49	chr1;200221445;200221578;FLAM_C;SINE;-;Alu;87	TEMR_SAME;Alu	0.00342466
chr1	202032508	202032608	DEL	chr1;202032495;202032604;AluJr;SINE;+;Alu;98	chr1;202032608;202032737;AluJr4;SINE;+;Alu;2	TEMR_SAME;Alu	0.681507
chr1	203715148	203717070	DEL	chr1;203715116;203715285;AluSx;SINE;+;Alu;139	chr1;203716918;203717208;AluSg4;SINE;+;Alu;154	TEMR_SAME;Alu	0.157534
chr1	203779639	203779953	DEL	chr1;203779470;203779775;AluSz;SINE;+;Alu;138	chr1;203779785;203780095;AluSq2;SINE;+;Alu;170	TEMR_SAME;Alu	0.0342466
chr1	203925146	203926751	DEL	chr1;203925138;203925447;AluY;SINE;+;Alu;303	chr1;203926743;203927058;AluSx;SINE;+;Alu;10	TEMR_SAME;Alu	0.160959
chr1	203966701	203967171	DEL	chr1;203966481;203966780;AluSx3;SINE;+;Alu;81	chr1;203966993;203967293;AluY;SINE;-;Alu;180	TEMR_OPP;Alu	0.00342466
chr1	204034854	204035616	DEL	chr1;204034773;204035064;AluSz;SINE;+;Alu;212	chr1;204035538;204035842;AluY;SINE;+;Alu;80	TEMR_SAME;Alu	0.0239726
chr1	204412722	204415498	DEL	chr1;204412709;204413003;AluSc8;SINE;-;Alu;283	chr1;204415499;204415652;AluJb;SINE;-;Alu;1	TEMR_SAME;Alu	0.00342466
chr1	204412726	204413645	DEL	chr1;204412709;204413003;AluSc8;SINE;-;Alu;279	chr1;204413643;204413939;AluSc8;SINE;-;Alu;4	TEMR_SAME;Alu	0.14726
chr1	204413678	204415526	DEL	chr1;204413643;204413939;AluSc8;SINE;-;Alu;263	chr1;204415499;204415652;AluJb;SINE;-;Alu;29	TEMR_SAME;Alu	0.14726
chr1	204421233	204422137	DEL	chr1;204420982;204421281;AluSc8;SINE;-;Alu;50	chr1;204421876;204422186;AluSq2;SINE;-;Alu;263	TEMR_SAME;Alu	0.00342466
chr1	205282381	205283339	DEL	chr1;205282174;205282472;AluSx;SINE;+;Alu;93	chr1;205283135;205283445;AluSg;SINE;+;Alu;206	TEMR_SAME;Alu	0.0445205
chr1	205647158	205648088	DEL	chr1;205647060;205647366;AluY;SINE;+;Alu;210	chr1;205648010;205648261;AluY;SINE;+;Alu;80	TEMR_SAME;Alu	0.116438
chr1	206619434	206620403	DEL	chr1;206619348;206619630;AluJb;SINE;+;Alu;198	chr1;206620314;206620614;AluJb;SINE;+;Alu;91	TEMR_SAME;Alu	0.010274
chr1	206641337	206642313	DEL	chr1;206641082;206641501;L1PB1;LINE;-;L1;166	chr1;206641680;206642919;L1PA5;LINE;+;L1;635	TEMR_OPP;L1	0.0787671
chr1	207555321	207572414	DEL	chr1;207553253;207555574;Tigger1;DNA;+;TcMar-Tigger;255	chr1;207570348;207572668;Tigger1;DNA;+;TcMar-Tigger;2068	TEMR_SAME;TcMar-Tigger	0.0445205
chr1	207667717	207672468	DEL	chr1;207667700;207668587;L1MA6;LINE;+;L1;872	chr1;207671945;207672667;L1MCa;LINE;+;L1;525	TEMR_SAME;L1	0.0958904
chr1	210088307	210088986	DEL	chr1;210088199;210088494;L1PA7;LINE;-;L1;189	chr1;210088882;210089566;L1PA7;LINE;-;L1;106	TEMR_SAME;L1	0.00342466
chr1	210111289	210116040	DEL	chr1;210111089;210111452;LTR7;LTR;-;ERV1;165	chr1;210115847;210116207;LTR7;LTR;-;ERV1;195	TEMR_SAME;ERV1	0.109589
chr1	211201760	211202444	DEL	chr1;211201647;211201934;AluSx1;SINE;-;Alu;176	chr1;211202320;211202619;AluSx;SINE;-;Alu;126	TEMR_SAME;Alu	0.00342466
chr1	211482088	211483375	DEL	chr1;211481940;211482231;AluSp;SINE;+;Alu;145	chr1;211483179;211483473;AluSz;SINE;+;Alu;198	TEMR_SAME;Alu	0.0376712
chr1	213139099	213146876	DEL	chr1;213138349;213140894;L1PA15;LINE;-;L1;1797	chr1;213146724;213150295;L1MA1;LINE;-;L1;154	TEMR_SAME;L1	0.00342466
chr1	223917196	223919131	DEL	chr1;223917043;223917349;AluSz;SINE;+;Alu;155	chr1;223918982;223919289;AluSx3;SINE;+;Alu;151	TEMR_SAME;Alu	0.0719178
chr1	224059400	224059875	DEL	chr1;224059303;224059419;MLT1D;LTR;+;ERVL-MaLR;21	chr1;224059876;224060285;MLT1D;LTR;+;ERVL-MaLR;1	TEMR_SAME;ERVL-MaLR	0.979452
chr1	224136551	224139570	DEL	chr1;224136441;224136741;AluY;SINE;+;Alu;192	chr1;224139461;224139742;AluSc;SINE;+;Alu;111	TEMR_SAME;Alu	0.0239726
chr1	224806838	224808890	DEL	chr1;224806463;224807639;L1MC4a;LINE;-;L1;803	chr1;224808833;224809215;L1MC4a;LINE;-;L1;59	TEMR_SAME;L1	0.0171233
chr1	225209407	225220758	DEL	chr1;225209352;225209511;L1MCc;LINE;-;L1;106	chr1;225218027;225221659;L1P3;LINE;+;L1;2733	TEMR_OPP;L1	0.00342466
chr1	226079231	226085416	DEL	chr1;226079226;226079535;AluY;SINE;+;Alu;306	chr1;226085412;226085721;AluY;SINE;+;Alu;6	TEMR_SAME;Alu	0.00342466
chr1	227257318	227261607	DEL	chr1;227256990;227257363;L1MB4;LINE;+;L1;47	chr1;227261504;227261795;L1MEd;LINE;+;L1;105	TEMR_SAME;L1	0.0821918
chr1	228491628	228492812	DEL	chr1;228491446;228491739;AluSz;SINE;-;Alu;113	chr1;228492618;228492922;AluSg;SINE;-;Alu;196	TEMR_SAME;Alu	0.00684932
chr1	229039849	229050654	DEL	chr1;229037659;229040109;L1M4;LINE;+;L1;262	chr1;229050574;229052744;L1PB1;LINE;+;L1;82	TEMR_SAME;L1	0.00342466
chr1	229237641	229238014	DEL	chr1;229237637;229237828;L1ME3G;LINE;+;L1;189	chr1;229237877;229238169;L1ME4a;LINE;+;L1;139	TEMR_SAME;L1	0.0445205
chr1	229275813	229278051	DEL	chr1;229275608;229275922;AluSx3;SINE;-;Alu;111	chr1;229277866;229278164;AluSz;SINE;-;Alu;187	TEMR_SAME;Alu	0.0787671
chr1	230601215	230608659	DEL	chr1;230600415;230601215;MER4D;LTR;-;ERV1;2	chr1;230608660;230609094;LTR7;LTR;+;ERV1;1	TEMR_OPP;ERV1	0.00342466
chr1	232564000	232564281	DEL	chr1;232563997;232564062;AluSq2;SINE;-;Alu;64	chr1;232564281;232564349;AluSq2;SINE;-;Alu;2	TEMR_SAME;Alu	0.226027
chr1	232682909	232683096	DEL	chr1;232682620;232682921;AluJb;SINE;+;Alu;14	chr1;232682951;232683113;AluJb;SINE;+;Alu;147	TEMR_SAME;Alu	0.476027
chr1	234006691	234007435	DEL	chr1;234006650;234006703;L2c;LINE;-;L2;14	chr1;234007155;234007562;L2a;LINE;-;L2;282	TEMR_SAME;L2	0.00342466
chr1	234510845	234512010	DEL	chr1;234510533;234510870;AluSg4;SINE;-;Alu;27	chr1;234511726;234512036;AluSx1;SINE;-;Alu;286	TEMR_SAME;Alu	0.010274
chr1	235091681	235092819	DEL	chr1;235091519;235091811;AluSx;SINE;+;Alu;132	chr1;235092659;235092968;AluSp;SINE;+;Alu;162	TEMR_SAME;Alu	0.232877
chr1	235627332	235629705	DEL	chr1;235627210;235627520;AluSx4;SINE;-;Alu;190	chr1;235629585;235629890;AluSx;SINE;-;Alu;122	TEMR_SAME;Alu	0.00342466
chr1	236115980	236116528	DEL	chr1;236115841;236116153;AluSp;SINE;-;Alu;175	chr1;236116399;236116702;AluSq2;SINE;-;Alu;131	TEMR_SAME;Alu	0.181507
chr1	236420806	236421561	DEL	chr1;236420749;236421033;AluSx1;SINE;-;Alu;229	chr1;236421489;236421791;AluSx1;SINE;-;Alu;74	TEMR_SAME;Alu	0.0924658
chr1	237609110	237609265	DEL	chr1;237609061;237609146;AluSx3;SINE;-;Alu;38	chr1;237609234;237609302;AluSx3;SINE;-;Alu;33	TEMR_SAME;Alu	0.119863
chr1	238153389	238154820	DEL	chr1;238153383;238153670;LTR40A1;LTR;-;ERVL;283	chr1;238154815;238154879;LTR40A1;LTR;-;ERVL;7	TEMR_SAME;ERVL	0.0582192
chr1	238587333	238588899	DEL	chr1;238587216;238587519;AluSp;SINE;-;Alu;188	chr1;238588783;238589086;AluSp;SINE;-;Alu;118	TEMR_SAME;Alu	0.0924658
chr1	240451194	240452017	DEL	chr1;240451085;240451372;AluSg4;SINE;+;Alu;180	chr1;240451947;240452212;AluSc8;SINE;+;Alu;72	TEMR_SAME;Alu	0.00342466
chr1	240477906	240478307	DEL	chr1;240477663;240477965;AluSx1;SINE;+;Alu;61	chr1;240478065;240478357;AluY;SINE;+;Alu;244	TEMR_SAME;Alu	0.359589
chr1	240863291	240866326	DEL	chr1;240863191;240863502;AluSz;SINE;+;Alu;213	chr1;240866229;240866527;AluY;SINE;+;Alu;99	TEMR_SAME;Alu	0.00342466
chr1	240932676	240933049	DEL	chr1;240932513;240932807;AluY;SINE;-;Alu;133	chr1;240932876;240933181;AluY;SINE;-;Alu;175	TEMR_SAME;Alu	0.00342466
chr1	242021022	242028691	DEL	chr1;242020851;242021159;AluY;SINE;-;Alu;139	chr1;242028520;242028830;AluSq2;SINE;-;Alu;173	TEMR_SAME;Alu	0.00342466
chr1	242931193	242932262	DEL	chr1;242931117;242931421;AluY;SINE;-;Alu;230	chr1;242932199;242932489;AluY;SINE;-;Alu;65	TEMR_SAME;Alu	0.0171233
chr1	242956587	242956962	DEL	chr1;242956340;242956633;AluY;SINE;+;Alu;48	chr1;242956702;242957012;AluY;SINE;+;Alu;262	TEMR_SAME;Alu	0.0719178
chr1	242964469	242965912	DEL	chr1;242964210;242964515;AluJr;SINE;-;Alu;48	chr1;242965647;242965959;AluSp;SINE;-;Alu;267	TEMR_SAME;Alu	0.219178
chr1	243619448	243620443	DEL	chr1;243619225;243620012;L1MA4;LINE;-;L1;566	chr1;243620382;243620448;L1MA4;LINE;-;L1;63	TEMR_SAME;L1	0.215753
chr1	243673501	243674415	DEL	chr1;243673403;243673511;L1ME3G;LINE;-;L1;12	chr1;243674178;243674822;L1MC5a;LINE;+;L1;239	TEMR_OPP;L1	0.00342466
chr1	244683564	244683957	DEL	chr1;244683315;244683610;AluY;SINE;-;Alu;48	chr1;244683728;244684004;AluJr;SINE;-;Alu;231	TEMR_SAME;Alu	0.00342466
chr1	244738295	244738692	DEL	chr1;244738204;244738503;AluY;SINE;+;Alu;210	chr1;244738602;244738911;AluY;SINE;+;Alu;92	TEMR_SAME;Alu	0.00342466
chr1	244891838	244893134	DEL	chr1;244891638;244891934;AluYf1;SINE;+;Alu;98	chr1;244892936;244893231;AluY;SINE;+;Alu;200	TEMR_SAME;Alu	0.0171233
chr1	245176285	245204382	DEL	chr1;245176016;245176285;AluSp;SINE;-;Alu;2	chr1;245204378;245204672;AluSx1;SINE;-;Alu;6	TEMR_SAME;Alu	0.00684932
chr1	245991751	245992085	DEL	chr1;245991398;245991788;MLT1F1;LTR;-;ERVL-MaLR;39	chr1;245992084;245992128;MLT1F;LTR;-;ERVL-MaLR;3	TEMR_SAME;ERVL-MaLR	0.541096
chr1	246172797	246173235	DEL	chr1;246172749;246172812;Tigger3b;DNA;-;TcMar-Tigger;17	chr1;246173188;246173251;Tigger3b;DNA;-;TcMar-Tigger;49	TEMR_SAME;TcMar-Tigger	0.010274
chr1	246712035	246712145	DEL	chr1;246712011;246712048;MER67A;LTR;-;ERV1;15	chr1;246712122;246712159;MER67A;LTR;-;ERV1;25	TEMR_SAME;ERV1	0.00342466
chr1	246713517	246713664	DEL	chr1;246713499;246713536;MER67A;LTR;-;ERV1;21	chr1;246713647;246713684;MER67A;LTR;-;ERV1;19	TEMR_SAME;ERV1	0.0684932
chr1	247022917	247023797	DEL	chr1;247022894;247023189;AluSx1;SINE;-;Alu;274	chr1;247023769;247024071;AluY;SINE;-;Alu;30	TEMR_SAME;Alu	0.0376712
chr1	247091230	247091617	DEL	chr1;247091102;247091412;AluSp;SINE;-;Alu;184	chr1;247091520;247091674;AluSx;SINE;-;Alu;99	TEMR_SAME;Alu	0.0719178
chr1	247124009	247124207	DEL	chr1;247123956;247124127;AluY;SINE;-;Alu;120	chr1;247124208;247124499;AluSg;SINE;-;Alu;1	TEMR_SAME;Alu	0.106164
chr1	247649368	247649571	DEL	chr1;247649327;247649382;MER4D0;LTR;-;ERV1;16	chr1;247649531;247649586;MER4D0;LTR;-;ERV1;42	TEMR_SAME;ERV1	0.0342466
chr1	248069999	248076172	DEL	chr1;248067512;248073636;L1PA3;LINE;+;L1;3639	chr1;248074873;248077601;L1PA6;LINE;-;L1;1301	TEMR_OPP;L1	0.00342466
chr1	248129213	248587216	INV	chr1;248128326;248134137;L1PA10;LINE;+;L1;4926	chr1;248587086;248587273;L1MEg;LINE;-;L1;132	TEMR_OPP;L1	0.00342466
chr1	248314826	248320139	DEL	chr1;248311572;248317406;L1PA10;LINE;-;L1;2582	chr1;248319186;248320210;L1PB1;LINE;+;L1;955	TEMR_OPP;L1	0.00342466
chr1	248895931	248898398	DEL	chr1;248895684;248895985;AluSc;SINE;-;Alu;56	chr1;248898377;248898452;Alu;SINE;-;Alu;23	TEMR_SAME;Alu	0.00342466
chr1	248938465	248938557	DEL	chr1;248938421;248938489;MLT2B3;LTR;+;ERVL;26	chr1;248938514;248938741;MLT2B3;LTR;+;ERVL;45	TEMR_SAME;ERVL	0.565068
chr2	809322	813461	DEL	chr2;809034;809584;L1M5;LINE;+;L1;264	chr2;813378;813699;L1MEf;LINE;-;L1;85	TEMR_OPP;L1	0.0582192
chr2	935297	935752	DEL	chr2;935083;935321;THE1B;LTR;-;ERVL-MaLR;26	chr2;935717;935787;THE1A;LTR;-;ERVL-MaLR;37	TEMR_SAME;ERVL-MaLR	0.0719178
chr2	936115	936342	DEL	chr2;936059;936145;THE1A;LTR;-;ERVL-MaLR;32	chr2;936287;936373;THE1A;LTR;-;ERVL-MaLR;57	TEMR_SAME;ERVL-MaLR	0.10274
chr2	1756834	1757219	DEL	chr2;1756753;1757065;AluSx1;SINE;+;Alu;233	chr2;1757139;1757448;AluSq;SINE;+;Alu;82	TEMR_SAME;Alu	0.133562
chr2	2493436	2493594	DEL	chr2;2493386;2493477;MLT2B4;LTR;+;ERVL;43	chr2;2493545;2493687;MLT2B4;LTR;+;ERVL;51	TEMR_SAME;ERVL	0.520548
chr2	3565079	3565235	DEL	chr2;3565037;3565132;Zaphod3;DNA;+;hAT-Tip100;55	chr2;3565140;3565576;MER97a;DNA;+;hAT-Tip100;97	TEMR_SAME;hAT-Tip100	0.10274
chr2	4147659	4148071	DEL	chr2;4147519;4147832;AluYa5;SINE;-;Alu;175	chr2;4147933;4148245;AluYb8;SINE;-;Alu;140	TEMR_SAME;Alu	0.0753425
chr2	4171046	4175887	DEL	chr2;4169314;4172686;HUERS-P3b-int;LTR;-;ERV1;1642	chr2;4173634;4176274;HUERS-P3b-int;LTR;-;ERV1;2255	TEMR_SAME;ERV1	0.0308219
chr2	7120521	7120661	DEL	chr2;7120501;7120548;L1PA8;LINE;-;L1;29	chr2;7120642;7120689;L1PA8;LINE;-;L1;21	TEMR_SAME;L1	0.212329
chr2	9395696	9397846	DEL	chr2;9395625;9395906;AluYm1;SINE;-;Alu;212	chr2;9397750;9398057;AluY;SINE;-;Alu;98	TEMR_SAME;Alu	0.00342466
chr2	11255062	11260292	DEL	chr2;11254935;11255237;AluY;SINE;+;Alu;177	chr2;11260165;11260467;AluSx1;SINE;+;Alu;129	TEMR_SAME;Alu	0.0684932
chr2	11821259	11822172	DEL	chr2;11821234;11821527;AluSx;SINE;+;Alu;270	chr2;11822148;11822473;AluSx;SINE;+;Alu;26	TEMR_SAME;Alu	0.00342466
chr2	11879770	11882139	DEL	chr2;11879693;11879930;L1P2;LINE;-;L1;162	chr2;11881460;11887603;L1PA4;LINE;-;L1;681	TEMR_SAME;L1	0.00342466
chr2	16379253	16380265	DEL	chr2;16378987;16379306;AluSz;SINE;-;Alu;55	chr2;16380023;16380317;AluSq2;SINE;-;Alu;244	TEMR_SAME;Alu	0.157534
chr2	17403860	17409323	DEL	chr2;17403627;17406304;L1MA5A;LINE;+;L1;2446	chr2;17409075;17409359;L1MEd;LINE;-;L1;250	TEMR_OPP;L1	0.246575
chr2	18951333	18951705	DEL	chr2;18951183;18951474;AluY;SINE;+;Alu;143	chr2;18951548;18951862;AluYk4;SINE;+;Alu;159	TEMR_SAME;Alu	0.00342466
chr2	19381326	19385704	DEL	chr2;19380975;19381458;L1M5;LINE;-;L1;134	chr2;19383971;19390103;L1PA4;LINE;-;L1;1735	TEMR_SAME;L1	0.00684932
chr2	20940999	20941122	DEL	chr2;20940907;20941068;MIRb;SINE;+;MIR;71	chr2;20941090;20941301;MIRb;SINE;+;MIR;34	TEMR_SAME;MIR	0.00342466
chr2	21261169	21266612	DEL	chr2;21261128;21261392;AluY;SINE;-;Alu;225	chr2;21266555;21266785;AluY;SINE;-;Alu;59	TEMR_SAME;Alu	0.00342466
chr2	23845745	23846828	DEL	chr2;23845570;23845875;AluJo;SINE;-;Alu;132	chr2;23846794;23846959;AluJo;SINE;-;Alu;36	TEMR_SAME;Alu	0.64726
chr2	24377084	24388635	DEL	chr2;24377010;24377307;AluSz6;SINE;-;Alu;225	chr2;24388553;24388855;AluSg;SINE;-;Alu;84	TEMR_SAME;Alu	0.0479452
chr2	24464346	24464924	DEL	chr2;24464135;24464439;AluSx;SINE;-;Alu;95	chr2;24464712;24465017;AluY;SINE;-;Alu;214	TEMR_SAME;Alu	0.010274
chr2	24829669	24830285	DEL	chr2;24829412;24829720;AluY;SINE;-;Alu;53	chr2;24830044;24830338;AluSg;SINE;-;Alu;243	TEMR_SAME;Alu	0.0616438
chr2	25051349	25052172	DEL	chr2;25051103;25051414;AluSx;SINE;-;Alu;67	chr2;25051913;25052224;AluSq2;SINE;+;Alu;261	TEMR_OPP;Alu	0.00342466
chr2	25061359	25061741	DEL	chr2;25061127;25061412;AluSz;SINE;-;Alu;55	chr2;25061489;25061795;AluSx;SINE;-;Alu;254	TEMR_SAME;Alu	0.00684932
chr2	25458032	25461100	DEL	chr2;25457846;25458131;AluSc;SINE;-;Alu;101	chr2;25460895;25461203;AluSx;SINE;-;Alu;207	TEMR_SAME;Alu	0.00342466
chr2	25860263	25863281	DEL	chr2;25860042;25860340;AluSp;SINE;+;Alu;79	chr2;25863048;25863344;AluSc8;SINE;+;Alu;235	TEMR_SAME;Alu	0.00342466
chr2	26599889	26600220	DEL	chr2;26599792;26600089;AluSc;SINE;+;Alu;202	chr2;26600123;26600405;AluSx1;SINE;+;Alu;99	TEMR_SAME;Alu	0.215753
chr2	27540542	27557307	DEL	chr2;27539127;27541442;SVA_E;Retroposon;-;SVA;902	chr2;27556711;27558890;SVA_E;Retroposon;-;SVA;598	TEMR_SAME;SVA	0.0171233
chr2	27836915	27837351	DEL	chr2;27836373;27836990;L1PA16;LINE;+;L1;77	chr2;27837305;27837917;L1PA16;LINE;+;L1;48	TEMR_SAME;L1	0.0239726
chr2	32037714	32038803	DEL	chr2;32037561;32037852;AluSz;SINE;-;Alu;140	chr2;32038639;32038946;AluSx1;SINE;-;Alu;166	TEMR_SAME;Alu	0.00342466
chr2	32068027	32070113	DEL	chr2;32067966;32068276;AluY;SINE;-;Alu;251	chr2;32070068;32070367;AluSz;SINE;-;Alu;47	TEMR_SAME;Alu	0.0136986
chr2	32866660	32870555	DEL	chr2;32866291;32866675;L1PA16;LINE;+;L1;17	chr2;32870554;32871518;L1PA16;LINE;+;L1;3	TEMR_SAME;L1	0.80137
chr2	33468665	33471446	DEL	chr2;33468406;33468699;AluSc;SINE;-;Alu;36	chr2;33471207;33471481;AluJr;SINE;-;Alu;241	TEMR_SAME;Alu	0.00342466
chr2	34108779	34109435	DEL	chr2;34108287;34108972;L1ME1;LINE;-;L1;195	chr2;34109268;34109533;L1ME1;LINE;-;L1;169	TEMR_SAME;L1	0.00684932
chr2	34675757	34766932	DEL	chr2;34675493;34675768;AluSq2;SINE;-;Alu;13	chr2;34766933;34767236;AluSg;SINE;-;Alu;1	TEMR_SAME;Alu	0.00684932
chr2	35356320	35391413	DEL	chr2;35356080;35356746;MER52D;LTR;-;ERV1;428	chr2;35390975;35392411;MER52A;LTR;-;ERV1;440	TEMR_SAME;ERV1	0.0445205
chr2	36105412	36115805	DEL	chr2;36105341;36106948;L1P1;LINE;-;L1;1538	chr2;36112506;36118537;L1HS;LINE;-;L1;3301	TEMR_SAME;L1	0.0171233
chr2	37736579	37739567	DEL	chr2;37736564;37736768;L1MEc;LINE;+;L1;191	chr2;37739548;37739750;L1MEc;LINE;+;L1;21	TEMR_SAME;L1	0.00342466
chr2	38941836	38942450	DEL	chr2;38941540;38941844;AluSg;SINE;-;Alu;10	chr2;38942160;38942459;AluSc;SINE;-;Alu;292	TEMR_SAME;Alu	0.00342466
chr2	39089439	39090602	DEL	chr2;39089241;39089559;AluSq2;SINE;+;Alu;122	chr2;39090413;39090696;AluSx1;SINE;+;Alu;191	TEMR_SAME;Alu	0.00342466
chr2	42625205	42626470	DEL	chr2;42625020;42625331;AluSx1;SINE;-;Alu;128	chr2;42626296;42626595;AluSg;SINE;-;Alu;176	TEMR_SAME;Alu	0.0410959
chr2	43431630	43432154	DEL	chr2;43431462;43431642;AluJo;SINE;-;Alu;14	chr2;43432155;43432288;AluYk11;SINE;-;Alu;1	TEMR_SAME;Alu	0.318493
chr2	44081352	44081670	DEL	chr2;44081126;44081418;AluSx4;SINE;-;Alu;68	chr2;44081614;44081940;AluJo;SINE;-;Alu;58	TEMR_SAME;Alu	0.311644
chr2	44600471	44603287	DEL	chr2;44600260;44600567;AluJo;SINE;-;Alu;98	chr2;44603096;44603380;AluSz6;SINE;-;Alu;193	TEMR_SAME;Alu	0.00684932
chr2	47281858	47286644	DEL	chr2;47281690;47281996;AluSx;SINE;-;Alu;140	chr2;47286484;47286779;AluSx1;SINE;-;Alu;162	TEMR_SAME;Alu	0.00342466
chr2	48624051	48630812	DEL	chr2;48623360;48624055;L1PA17;LINE;+;L1;6	chr2;48629776;48632004;L1PA16;LINE;-;L1;1038	TEMR_OPP;L1	0.0787671
chr2	49305625	49316973	DEL	chr2;49304886;49306225;L1PA3;LINE;+;L1;602	chr2;49312181;49317565;L1PA4;LINE;+;L1;4794	TEMR_SAME;L1	0.0239726
chr2	53330945	53332638	DEL	chr2;53330908;53331228;L1M5;LINE;+;L1;285	chr2;53332345;53333648;L1MC4;LINE;+;L1;295	TEMR_SAME;L1	0.270548
chr2	55092268	55096084	DEL	chr2;55092223;55092533;AluSp;SINE;-;Alu;267	chr2;55096046;55096339;AluSp;SINE;+;Alu;40	TEMR_OPP;Alu	0.00342466
chr2	56252334	56282507	DEL	chr2;56252051;56252345;AluSx3;SINE;-;Alu;13	chr2;56282500;56282809;AluSx;SINE;-;Alu;9	TEMR_SAME;Alu	0.00684932
chr2	56780391	56785245	DEL	chr2;56780174;56781831;L1ME1;LINE;+;L1;1442	chr2;56784846;56785369;L1ME3F;LINE;-;L1;401	TEMR_OPP;L1	0.00342466
chr2	57015025	57015488	DEL	chr2;57014726;57015117;L1MC1;LINE;+;L1;94	chr2;57015423;57015906;L1MC1;LINE;+;L1;67	TEMR_SAME;L1	0.0547945
chr2	57015522	57018088	DEL	chr2;57015423;57015906;L1MC1;LINE;+;L1;386	chr2;57016505;57018460;L1PA3;LINE;-;L1;1585	TEMR_OPP;L1	0.0582192
chr2	57977516	57979629	DEL	chr2;57975756;57978094;L1PA15;LINE;-;L1;580	chr2;57979401;57981730;L1PA15;LINE;-;L1;230	TEMR_SAME;L1	0.0650685
chr2	59357127	59363871	DEL	chr2;59356572;59357183;L1M6;LINE;+;L1;58	chr2;59363848;59364389;L1MEc;LINE;-;L1;25	TEMR_OPP;L1	0.00342466
chr2	60846720	60846911	DEL	chr2;60846469;60846750;L2a;LINE;+;L2;32	chr2;60846813;60847282;L2a;LINE;+;L2;100	TEMR_SAME;L2	0.00342466
chr2	61054874	61058424	DEL	chr2;61054757;61055060;AluJb;SINE;-;Alu;188	chr2;61058166;61058470;AluY;SINE;+;Alu;260	TEMR_OPP;Alu	0.0308219
chr2	61163476	61167966	DEL	chr2;61163327;61163607;AluSc5;SINE;+;Alu;133	chr2;61167811;61168115;AluSx3;SINE;+;Alu;157	TEMR_SAME;Alu	0.0171233
chr2	61413445	61413995	DEL	chr2;61413425;61413689;AluSx;SINE;+;Alu;246	chr2;61413976;61414284;AluSx;SINE;+;Alu;21	TEMR_SAME;Alu	0.00342466
chr2	61676344	61676897	DEL	chr2;61676192;61676494;AluY;SINE;-;Alu;152	chr2;61676750;61677048;AluY;SINE;-;Alu;149	TEMR_SAME;Alu	0.010274
chr2	61892586	61893570	DEL	chr2;61892411;61892721;AluSc8;SINE;+;Alu;137	chr2;61893531;61893826;AluSq2;SINE;+;Alu;41	TEMR_SAME;Alu	0.0308219
chr2	64072047	64074809	DEL	chr2;64071813;64072987;LTR49-int;LTR;+;ERV1;942	chr2;64074808;64075166;LTR7;LTR;-;ERV1;3	TEMR_OPP;ERV1	0.00342466
chr2	64252473	64257253	DEL	chr2;64252413;64252895;LTR7;LTR;+;ERV1;424	chr2;64257196;64257646;LTR7;LTR;+;ERV1;59	TEMR_SAME;ERV1	0.0171233
chr2	64968563	64971869	DEL	chr2;64968513;64968806;AluSx1;SINE;+;Alu;245	chr2;64971729;64972040;AluSz;SINE;-;Alu;142	TEMR_OPP;Alu	0.0342466
chr2	65804349	65809089	DEL	chr2;65803461;65804516;L1MEi;LINE;+;L1;169	chr2;65808618;65809162;L1M5;LINE;+;L1;473	TEMR_SAME;L1	0.00684932
chr2	70077681	70077993	DEL	chr2;70077572;70077874;AluSq2;SINE;+;Alu;195	chr2;70077886;70078164;AluSg;SINE;+;Alu;109	TEMR_SAME;Alu	0.00342466
chr2	70081410	70082624	DEL	chr2;70081294;70081508;AluSc8;SINE;+;Alu;100	chr2;70082428;70082719;AluSp;SINE;+;Alu;198	TEMR_SAME;Alu	0.00342466
chr2	70136658	70136916	DEL	chr2;70136377;70136687;AluSq2;SINE;-;Alu;31	chr2;70136773;70137079;AluSc;SINE;-;Alu;145	TEMR_SAME;Alu	0.0308219
chr2	70325436	70325622	DEL	chr2;70325260;70325439;AluSp;SINE;-;Alu;5	chr2;70325477;70325754;AluSc;SINE;-;Alu;147	TEMR_SAME;Alu	0.0308219
chr2	70761501	70765245	DEL	chr2;70761327;70761609;AluSx1;SINE;+;Alu;110	chr2;70765070;70765382;AluSz6;SINE;+;Alu;177	TEMR_SAME;Alu	0.0171233
chr2	71091434	71094661	DEL	chr2;71091260;71091498;MLT1A0;LTR;+;ERVL-MaLR;66	chr2;71094645;71094731;MLT1A0;LTR;+;ERVL-MaLR;18	TEMR_SAME;ERVL-MaLR	0.0205479
chr2	71764091	71764282	DEL	chr2;71764039;71764209;L1MC4;LINE;+;L1;120	chr2;71764235;71764401;L1MC4;LINE;+;L1;49	TEMR_SAME;L1	0.35274
chr2	72285342	72288074	DEL	chr2;72281877;72286832;L1MC1;LINE;+;L1;1492	chr2;72287998;72288703;L1ME3;LINE;+;L1;78	TEMR_SAME;L1	0.00342466
chr2	73797259	73807055	DEL	chr2;73797106;73797401;AluY;SINE;+;Alu;144	chr2;73806904;73807197;AluY;SINE;+;Alu;153	TEMR_SAME;Alu	0.0310345
chr2	74220625	74220948	DEL	chr2;74220504;74220814;AluY;SINE;-;Alu;191	chr2;74220832;74221142;AluY;SINE;-;Alu;118	TEMR_SAME;Alu	0.0479452
chr2	74449999	74452119	DEL	chr2;74449974;74450258;AluSp;SINE;+;Alu;261	chr2;74452095;74452421;AluJb;SINE;+;Alu;26	TEMR_SAME;Alu	0.00684932
chr2	77092974	77093997	DEL	chr2;77092417;77093071;HERVH-int;LTR;+;ERV1;99	chr2;77093666;77094030;LTR7;LTR;+;ERV1;333	TEMR_SAME;ERV1	0.0273973
chr2	77430542	77431893	DEL	chr2;77430439;77430746;AluSp;SINE;+;Alu;206	chr2;77431793;77432095;AluSc;SINE;+;Alu;102	TEMR_SAME;Alu	0.178082
chr2	79114395	79119087	DEL	chr2;79114375;79114629;AluSc;SINE;-;Alu;236	chr2;79119031;79119187;AluJo;SINE;-;Alu;58	TEMR_SAME;Alu	0.00342466
chr2	80142775	80142949	DEL	chr2;80142648;80142850;MER107;DNA;-;hAT-Charlie;77	chr2;80142917;80143025;MER107;DNA;-;hAT-Charlie;34	TEMR_SAME;hAT-Charlie	0.0684932
chr2	84539507	84539629	DEL	chr2;84539421;84539567;MER5B;DNA;-;hAT-Charlie;62	chr2;84539601;84539735;MER5A;DNA;-;hAT-Charlie;30	TEMR_SAME;hAT-Charlie	0.00342466
chr2	84962206	84967460	DEL	chr2;84962063;84962369;AluJr;SINE;+;Alu;165	chr2;84967208;84967496;AluY;SINE;-;Alu;254	TEMR_OPP;Alu	0.00342466
chr2	86924637	86924935	DEL	chr2;86924466;86924755;AluJr4;SINE;-;Alu;120	chr2;86924851;86925034;AluJr4;SINE;+;Alu;86	TEMR_OPP;Alu	0.0239726
chr2	87400875	87403709	DEL	chr2;87400843;87401056;AluSx3;SINE;+;Alu;183	chr2;87403679;87403880;AluSx3;SINE;+;Alu;32	TEMR_SAME;Alu	0.00342466
chr2	87401809	87403208	DEL	chr2;87401781;87401830;AluSx3;SINE;+;Alu;23	chr2;87403179;87403390;AluSx3;SINE;+;Alu;31	TEMR_SAME;Alu	0.0205479
chr2	87403168	87404171	DEL	chr2;87403131;87403179;Alu;SINE;+;Alu;13	chr2;87404126;87404193;Alu;SINE;+;Alu;47	TEMR_SAME;Alu	0.00342466
chr2	87725094	87725408	DEL	chr2;87724970;87725094;AluSx3;SINE;-;Alu;2	chr2;87725409;87725468;AluSx;SINE;-;Alu;1	TEMR_SAME;Alu	0.010274
chr2	88301320	88306566	DEL	chr2;88301310;88301623;AluYa5;SINE;-;Alu;305	chr2;88306564;88306856;AluYa5;SINE;-;Alu;4	TEMR_SAME;Alu	0.010274
chr2	88323473	88325596	DEL	chr2;88323324;88323606;AluSz;SINE;-;Alu;135	chr2;88325569;88325813;AluJr;SINE;+;Alu;29	TEMR_OPP;Alu	0.00342466
chr2	89067226	89067328	DEL	chr2;89066792;89067257;MER70A;LTR;-;ERVL;33	chr2;89067269;89070579;MER70-int;LTR;-;ERVL;61	TEMR_SAME;ERVL	0.0924658
chr2	94608690	94613161	DEL	chr2;94608593;94608867;L3;LINE;-;CR1;179	chr2;94613103;94613328;L3;LINE;-;CR1;60	TEMR_SAME;CR1	0.00342466
chr2	95064947	95071223	DEL	chr2;95064859;95065141;AluSx;SINE;+;Alu;196	chr2;95071220;95071433;AluY;SINE;+;Alu;5	TEMR_SAME;Alu	0.00342466
chr2	95324239	95324639	DEL	chr2;95324229;95324513;AluY;SINE;+;Alu;276	chr2;95324630;95324932;AluSx4;SINE;+;Alu;11	TEMR_SAME;Alu	0.00342466
chr2	96999605	96999928	DEL	chr2;96999460;96999772;AluSp;SINE;+;Alu;169	chr2;96999786;96999999;AluSx1;SINE;+;Alu;144	TEMR_SAME;Alu	0.00342466
chr2	99251908	99252123	DEL	chr2;99251896;99252094;AluY;SINE;-;Alu;188	chr2;99252124;99252352;AluY;SINE;-;Alu;1	TEMR_SAME;Alu	0.705479
chr2	99411666	99412055	DEL	chr2;99411395;99411700;AluSq2;SINE;-;Alu;36	chr2;99411952;99412282;AluSx3;SINE;+;Alu;105	TEMR_OPP;Alu	0.0205479
chr2	102067183	102067867	DEL	chr2;102067174;102067477;AluSx;SINE;+;Alu;296	chr2;102067858;102068155;AluY;SINE;+;Alu;11	TEMR_SAME;Alu	0.00342466
chr2	103329190	103332197	DEL	chr2;103328789;103329546;L1MC3;LINE;-;L1;358	chr2;103332091;103332763;L1MCb;LINE;-;L1;108	TEMR_SAME;L1	0.00342466
chr2	103570482	103570677	DEL	chr2;103570268;103570580;MLT1C;LTR;-;ERVL-MaLR;100	chr2;103570678;103570773;MLT1B;LTR;-;ERVL-MaLR;1	TEMR_SAME;ERVL-MaLR	0.356164
chr2	103699670	103701522	DEL	chr2;103699024;103700397;L1ME4c;LINE;+;L1;729	chr2;103700700;103701622;L1ME4c;LINE;+;L1;824	TEMR_SAME;L1	0.00342466
chr2	104010019	104010164	DEL	chr2;104009593;104010085;L1ME3A;LINE;-;L1;68	chr2;104010161;104011476;L1ME3A;LINE;-;L1;5	TEMR_SAME;L1	0.00684932
chr2	106263108	106269458	DEL	chr2;106262977;106263306;AluSz;SINE;-;Alu;200	chr2;106269211;106269502;AluSg;SINE;+;Alu;249	TEMR_OPP;Alu	0.339041
chr2	106543489	106543606	DEL	chr2;106543239;106543541;AluJo;SINE;+;Alu;54	chr2;106543592;106543659;AluSz6;SINE;+;Alu;16	TEMR_SAME;Alu	0.00684932
chr2	109073444	109078757	DEL	chr2;109073386;109073698;AluSc8;SINE;+;Alu;256	chr2;109078700;109078999;AluY;SINE;+;Alu;59	TEMR_SAME;Alu	0.010274
chr2	111441098	111446776	DEL	chr2;111440843;111441145;AluSx1;SINE;-;Alu;49	chr2;111446526;111446825;AluSx3;SINE;-;Alu;252	TEMR_SAME;Alu	0.00342466
chr2	112287837	112289559	DEL	chr2;112287608;112287901;AluY;SINE;-;Alu;66	chr2;112289309;112289623;AluY;SINE;-;Alu;252	TEMR_SAME;Alu	0.0239726
chr2	112559724	112563147	DEL	chr2;112559618;112559929;AluY;SINE;-;Alu;207	chr2;112563044;112563354;AluY;SINE;-;Alu;105	TEMR_SAME;Alu	0.00342466
chr2	113394937	113395290	DEL	chr2;113393844;113395021;SVA_F;Retroposon;+;SVA;86	chr2;113395038;113396024;SVA_F;Retroposon;+;SVA;254	TEMR_SAME;SVA	0.0445205
chr2	113610126	113610683	DEL	chr2;113609995;113610129;MLT2B2;LTR;-;ERVL;5	chr2;113610619;113610687;MLT2B3;LTR;-;ERVL;66	TEMR_SAME;ERVL	0.178082
chr2	115714999	115715204	DEL	chr2;115714751;115715049;AluSg4;SINE;+;Alu;52	chr2;115715058;115715367;AluSp;SINE;+;Alu;148	TEMR_SAME;Alu	0.00342466
chr2	117901418	117909988	DEL	chr2;117897887;117902118;L1PA3;LINE;+;L1;702	chr2;117909989;117910043;L1P1;LINE;+;L1;1	TEMR_SAME;L1	0.00342466
chr2	117905860	117910836	DEL	chr2;117905148;117906303;L1PA5;LINE;-;L1;445	chr2;117910108;117911395;L1PA3;LINE;-;L1;730	TEMR_SAME;L1	0.00342466
chr2	120300922	120310036	DEL	chr2;120300903;120301189;AluY;SINE;+;Alu;269	chr2;120309885;120310189;AluSx1;SINE;+;Alu;153	TEMR_SAME;Alu	0.00342466
chr2	121040229	121040822	DEL	chr2;121040035;121040318;AluSz;SINE;-;Alu;91	chr2;121040753;121041056;AluSx1;SINE;+;Alu;71	TEMR_OPP;Alu	0.373288
chr2	121299295	121300185	DEL	chr2;121299283;121299581;AluSx;SINE;-;Alu;288	chr2;121300186;121300493;AluSz;SINE;-;Alu;1	TEMR_SAME;Alu	0.297945
chr2	121630898	121631784	DEL	chr2;121630877;121631186;AluY;SINE;+;Alu;290	chr2;121631764;121632050;AluSx;SINE;+;Alu;22	TEMR_SAME;Alu	0.00342466
chr2	121720475	121720862	DEL	chr2;121720405;121720701;AluSp;SINE;-;Alu;228	chr2;121720796;121721096;AluSx;SINE;-;Alu;68	TEMR_SAME;Alu	0.00342466
chr2	122620587	122621127	DEL	chr2;122620535;122620848;AluSc8;SINE;-;Alu;263	chr2;122621072;122621387;AluYa5;SINE;-;Alu;57	TEMR_SAME;Alu	0.010274
chr2	125920645	125924398	DEL	chr2;125920636;125920953;AluY;SINE;+;Alu;310	chr2;125924390;125924697;AluY;SINE;+;Alu;10	TEMR_SAME;Alu	0.00342466
chr2	127794239	127797232	DEL	chr2;127794217;127794528;AluSq10;SINE;+;Alu;291	chr2;127797211;127797502;AluSg;SINE;+;Alu;23	TEMR_SAME;Alu	0.0171233
chr2	128063908	128069550	DEL	chr2;128063893;128064190;AluSx;SINE;+;Alu;284	chr2;128069536;128069838;AluSx;SINE;+;Alu;16	TEMR_SAME;Alu	0.00342466
chr2	128142314	128142710	DEL	chr2;128142303;128142604;AluSx4;SINE;+;Alu;292	chr2;128142700;128142996;AluSq2;SINE;+;Alu;12	TEMR_SAME;Alu	0.00342466
chr2	128482335	128484640	DEL	chr2;128482287;128482585;AluSp;SINE;-;Alu;252	chr2;128484625;128484893;AluSx;SINE;-;Alu;17	TEMR_SAME;Alu	0.00342466
chr2	129680302	129687806	DEL	chr2;129680228;129680318;L1MDb;LINE;+;L1;18	chr2;129687689;129687839;L1MDa;LINE;+;L1;119	TEMR_SAME;L1	0.0684932
chr2	130126183	130127204	DEL	chr2;130126022;130126333;AluSp;SINE;+;Alu;152	chr2;130127039;130127351;AluY;SINE;+;Alu;167	TEMR_SAME;Alu	0.010274
chr2	130197356	130199829	DEL	chr2;130197208;130197522;AluJr;SINE;+;Alu;168	chr2;130199813;130200109;AluSz;SINE;+;Alu;18	TEMR_SAME;Alu	0.304795
chr2	130535232	130536428	DEL	chr2;130535047;130535357;AluSg4;SINE;-;Alu;127	chr2;130536262;130536554;AluY;SINE;-;Alu;168	TEMR_SAME;Alu	0.00961538
chr2	130633879	130647515	DEL	chr2;130633847;130633912;MER58B;DNA;-;hAT-Charlie;35	chr2;130647484;130647550;MER58B;DNA;-;hAT-Charlie;33	TEMR_SAME;hAT-Charlie	0.0034965
chr2	130857551	130861022	DEL	chr2;130857253;130857784;L1M4b;LINE;+;L1;235	chr2;130860731;130861261;L1MB8;LINE;+;L1;293	TEMR_SAME;L1	0.00342466
chr2	130859082	130862553	DEL	chr2;130859010;130859110;L1M4;LINE;+;L1;30	chr2;130862487;130862587;L1MB8;LINE;+;L1;68	TEMR_SAME;L1	0.243151
chr2	131552236	131573451	DEL	chr2;131552233;131553018;L1PB1;LINE;-;L1;784	chr2;131572716;131575037;L1PB1;LINE;-;L1;737	TEMR_SAME;L1	0.00342466
chr2	132567851	132569825	DEL	chr2;132567813;132568032;THE1B;LTR;+;ERVL-MaLR;183	chr2;132569677;132570022;THE1B;LTR;+;ERVL-MaLR;150	TEMR_SAME;ERVL-MaLR	0.0239726
chr2	135738201	135751364	DEL	chr2;135738024;135738324;AluSz;SINE;-;Alu;125	chr2;135751180;135751487;AluY;SINE;-;Alu;186	TEMR_SAME;Alu	0.00684932
chr2	137131996	137135994	DEL	chr2;137130382;137132356;L1PA3;LINE;-;L1;362	chr2;137135921;137136303;L1PA7;LINE;+;L1;75	TEMR_OPP;L1	0.00342466
chr2	137859897	137860112	DEL	chr2;137858612;137859995;L1PB4;LINE;-;L1;100	chr2;137860047;137860195;L1MB7;LINE;+;L1;67	TEMR_OPP;L1	0.010274
chr2	138985442	138986266	DEL	chr2;138985427;138985573;L1M3c;LINE;-;L1;133	chr2;138985803;138986646;L1M3c;LINE;-;L1;465	TEMR_SAME;L1	0.00342466
chr2	141638404	141639008	DEL	chr2;141638209;141638456;MSTB;LTR;+;ERVL-MaLR;54	chr2;141639004;141639061;MSTB;LTR;+;ERVL-MaLR;6	TEMR_SAME;ERVL-MaLR	0.349315
chr2	144723208	144727790	DEL	chr2;144721671;144723358;L1PA3;LINE;+;L1;152	chr2;144727004;144727939;L1ME1;LINE;+;L1;788	TEMR_SAME;L1	0.0171233
chr2	148442153	148446179	DEL	chr2;148441104;148442175;L1PA4;LINE;-;L1;24	chr2;148445138;148446323;L1PA5;LINE;-;L1;1043	TEMR_SAME;L1	0.0616438
chr2	158867329	158883314	DEL	chr2;158866184;158870242;HERVE-int;LTR;+;ERV1;2915	chr2;158882709;158886251;HERVE-int;LTR;+;ERV1;607	TEMR_SAME;ERV1	0.00342466
chr2	159233939	159234243	DEL	chr2;159233717;159234005;AluSc;SINE;+;Alu;68	chr2;159234044;159234322;AluY;SINE;+;Alu;201	TEMR_SAME;Alu	0.0719178
chr2	159241520	159242405	DEL	chr2;159241332;159241571;AluSz6;SINE;+;Alu;53	chr2;159242384;159242668;AluSc8;SINE;+;Alu;23	TEMR_SAME;Alu	0.246575
chr2	161786511	161786736	DEL	chr2;161785856;161786554;L1PA17;LINE;-;L1;45	chr2;161786629;161786780;L1PA17;LINE;-;L1;109	TEMR_SAME;L1	0.00342466
chr2	163581662	163587296	DEL	chr2;163581419;163581710;AluSc8;SINE;-;Alu;50	chr2;163587052;163587345;AluY;SINE;-;Alu;246	TEMR_SAME;Alu	0.0308219
chr2	167087728	167094078	DEL	chr2;167081946;167087967;L1PA2;LINE;-;L1;241	chr2;167093319;167095851;L1PA7;LINE;-;L1;761	TEMR_SAME;L1	0.0136986
chr2	169327855	169327953	DEL	chr2;169327175;169327877;SVA_F;Retroposon;+;SVA;24	chr2;169327906;169328446;SVA_F;Retroposon;+;SVA;49	TEMR_SAME;SVA	0.0719178
chr2	169496552	169496685	DEL	chr2;169496449;169496579;AluY;SINE;+;Alu;29	chr2;169496587;169496880;AluYa5;SINE;+;Alu;100	TEMR_SAME;Alu	0.00342466
chr2	169789748	169791335	DEL	chr2;169789665;169789796;AluJr;SINE;-;Alu;50	chr2;169791076;169791384;AluY;SINE;-;Alu;261	TEMR_SAME;Alu	0.00342466
chr2	170755702	170758894	DEL	chr2;170755669;170755832;AluJb;SINE;+;Alu;132	chr2;170758655;170758932;AluSz6;SINE;-;Alu;241	TEMR_OPP;Alu	0.00342466
chr2	171072731	171076180	DEL	chr2;171072475;171072781;AluSx1;SINE;+;Alu;52	chr2;171075938;171076217;AluSx1;SINE;+;Alu;244	TEMR_SAME;Alu	0.00342466
chr2	171104427	171113064	DEL	chr2;171104292;171104664;L1M3;LINE;+;L1;239	chr2;171112249;171113247;L1M5;LINE;+;L1;817	TEMR_SAME;L1	0.00342466
chr2	172041305	172045506	DEL	chr2;172041178;172041476;AluSx4;SINE;+;Alu;173	chr2;172045379;172045683;AluSp;SINE;+;Alu;129	TEMR_SAME;Alu	0.119863
chr2	172139520	172142751	DEL	chr2;172139341;172139633;AluJb;SINE;-;Alu;115	chr2;172142577;172142867;AluSx;SINE;-;Alu;176	TEMR_SAME;Alu	0.376712
chr2	172689742	172691506	DEL	chr2;172689309;172691007;L1PA6;LINE;+;L1;1267	chr2;172691405;172691978;L1MC1;LINE;-;L1;103	TEMR_OPP;L1	0.010274
chr2	174642612	174643674	DEL	chr2;174642343;174642646;AluY;SINE;-;Alu;36	chr2;174643429;174643709;AluSz6;SINE;-;Alu;247	TEMR_SAME;Alu	0.171233
chr2	175045978	175046362	DEL	chr2;175045784;175046026;AluJb;SINE;-;Alu;50	chr2;175046099;175046410;AluSz6;SINE;-;Alu;265	TEMR_SAME;Alu	0.00684932
chr2	178655801	178660060	DEL	chr2;178655054;178657414;L1PA4;LINE;+;L1;1615	chr2;178659314;178661675;L1PA4;LINE;+;L1;748	TEMR_SAME;L1	0.00342466
chr2	179200620	179216830	DEL	chr2;179195944;179201918;L1PA3;LINE;+;L1;1300	chr2;179212023;179218140;L1PA6;LINE;+;L1;4809	TEMR_SAME;L1	0.321918
chr2	179504656	179505244	DEL	chr2;179504645;179504824;L1PA4;LINE;+;L1;170	chr2;179505005;179505306;L1ME1;LINE;+;L1;241	TEMR_SAME;L1	0.010274
chr2	179553007	179553583	DEL	chr2;179552816;179553085;MIR;SINE;-;MIR;80	chr2;179553443;179553665;MIRb;SINE;-;MIR;142	TEMR_SAME;MIR	0.0753425
chr2	185713831	185715250	DEL	chr2;185713708;185714343;L1PA16;LINE;-;L1;514	chr2;185714642;185715351;L1PA16;LINE;-;L1;610	TEMR_SAME;L1	0.00342466
chr2	185876154	185884221	DEL	chr2;185875210;185876492;L1P4b;LINE;+;L1;340	chr2;185883143;185885244;L1PA5;LINE;+;L1;1080	TEMR_SAME;L1	0.00684932
chr2	188703110	188715940	DEL	chr2;188702996;188703125;HAL1;LINE;+;L1;17	chr2;188715694;188716508;L1PA2;LINE;-;L1;248	TEMR_OPP;L1	0.0547945
chr2	193455567	193455723	DEL	chr2;193454295;193455577;HERV9N-int;LTR;+;ERV1;12	chr2;193455591;193456373;HERV9-int;LTR;+;ERV1;134	TEMR_SAME;ERV1	0.0239726
chr2	194447498	194461634	DEL	chr2;194446428;194449633;L1PA3;LINE;+;L1;2137	chr2;194461356;194463094;L1P1;LINE;+;L1;280	TEMR_SAME;L1	0.0136986
chr2	195554071	195563596	DEL	chr2;195553905;195554203;AluSx;SINE;+;Alu;134	chr2;195563566;195563695;FLAM_C;SINE;+;Alu;32	TEMR_SAME;Alu	0.00342466
chr2	197277021	197278449	DEL	chr2;197276926;197277190;AluY;SINE;-;Alu;171	chr2;197278357;197278631;AluSz;SINE;-;Alu;94	TEMR_SAME;Alu	0.0205479
chr2	202228057	202228576	DEL	chr2;202227959;202228257;AluY;SINE;+;Alu;202	chr2;202228480;202228775;AluY;SINE;+;Alu;98	TEMR_SAME;Alu	0.00342466
chr2	202430702	202448191	DEL	chr2;202430677;202430974;AluSp;SINE;+;Alu;274	chr2;202448167;202448476;AluYm1;SINE;+;Alu;26	TEMR_SAME;Alu	0.123288
chr2	202852445	202853132	DEL	chr2;202852389;202852696;AluY;SINE;+;Alu;253	chr2;202853076;202853371;AluY;SINE;+;Alu;58	TEMR_SAME;Alu	0.00342466
chr2	203034348	203039582	DEL	chr2;203034159;203034456;AluSc8;SINE;-;Alu;110	chr2;203039421;203039691;AluSx;SINE;-;Alu;163	TEMR_SAME;Alu	0.0410959
chr2	203263258	203264997	DEL	chr2;203262982;203263287;AluSq2;SINE;-;Alu;31	chr2;203264717;203265028;AluY;SINE;-;Alu;282	TEMR_SAME;Alu	0.00684932
chr2	203316939	203327009	DEL	chr2;203316732;203317036;AluY;SINE;-;Alu;99	chr2;203326808;203327107;AluY;SINE;-;Alu;203	TEMR_SAME;Alu	0.00342466
chr2	203546967	203548326	DEL	chr2;203546769;203547077;AluSp;SINE;-;Alu;112	chr2;203548141;203548425;AluSg;SINE;-;Alu;187	TEMR_SAME;Alu	0.0136986
chr2	207452345	207453122	DEL	chr2;207452114;207452412;AluSc8;SINE;+;Alu;69	chr2;207452892;207453203;AluY;SINE;+;Alu;232	TEMR_SAME;Alu	0.010274
chr2	208216293	208221893	DEL	chr2;208215924;208216339;LTR7;LTR;-;ERV1;48	chr2;208221530;208221935;LTR7;LTR;-;ERV1;365	TEMR_SAME;ERV1	0.00342466
chr2	208322725	208323137	DEL	chr2;208322701;208323080;L1PA5;LINE;-;L1;357	chr2;208323103;208324084;L1PA3;LINE;-;L1;36	TEMR_SAME;L1	0.00342466
chr2	209078244	209084153	DEL	chr2;209078019;209078469;LTR7;LTR;+;ERV1;227	chr2;209083928;209084376;LTR7;LTR;+;ERV1;227	TEMR_SAME;ERV1	0.270548
chr2	210903626	210915125	DEL	chr2;210902064;210904207;L1PA3;LINE;-;L1;583	chr2;210914631;210915708;L1PA16;LINE;+;L1;496	TEMR_OPP;L1	0.00342466
chr2	213642606	213642844	DEL	chr2;213642405;213642627;MLT2A1;LTR;+;ERVL;23	chr2;213642845;213643121;MLT2A1;LTR;+;ERVL;1	TEMR_SAME;ERVL	0.59589
chr2	219367952	219368456	DEL	chr2;219367709;219367995;AluSx;SINE;+;Alu;45	chr2;219368215;219368515;AluSc;SINE;+;Alu;243	TEMR_SAME;Alu	0.0410959
chr2	220832619	220836129	DEL	chr2;220832464;220832773;AluY;SINE;+;Alu;156	chr2;220836109;220836431;AluSc8;SINE;+;Alu;22	TEMR_SAME;Alu	0.00342466
chr2	221813808	221816329	DEL	chr2;221813604;221814003;MSTA;LTR;+;ERVL-MaLR;197	chr2;221816126;221816525;MSTA;LTR;+;ERVL-MaLR;205	TEMR_SAME;ERVL-MaLR	0.0171233
chr2	223754556	223755152	DEL	chr2;223754261;223754627;Charlie17;DNA;+;hAT-Charlie;73	chr2;223754913;223755514;Charlie17;DNA;+;hAT-Charlie;241	TEMR_SAME;hAT-Charlie	0.00684932
chr2	224232833	224236312	DEL	chr2;224231293;224233075;L1PA16;LINE;-;L1;244	chr2;224236037;224236665;L1MEc;LINE;-;L1;277	TEMR_SAME;L1	0.00342466
chr2	224291424	224299728	DEL	chr2;224290833;224291717;MER110-int;LTR;+;ERV1;295	chr2;224297045;224300081;HERVH-int;LTR;+;ERV1;2685	TEMR_SAME;ERV1	0.00342466
chr2	226723778	226724401	DEL	chr2;226723537;226723834;AluSx1;SINE;-;Alu;58	chr2;226724292;226724582;AluJo;SINE;-;Alu;111	TEMR_SAME;Alu	0.00342466
chr2	227404174	227405318	DEL	chr2;227404111;227404414;AluY;SINE;+;Alu;242	chr2;227405255;227405551;AluSc;SINE;+;Alu;65	TEMR_SAME;Alu	0.0205479
chr2	227747762	227748657	DEL	chr2;227747675;227747950;AluSz6;SINE;-;Alu;190	chr2;227748606;227748896;AluJr;SINE;-;Alu;53	TEMR_SAME;Alu	0.00342466
chr2	229999081	229999405	DEL	chr2;229998800;229999101;AluY;SINE;-;Alu;22	chr2;229999124;229999426;AluSx1;SINE;-;Alu;283	TEMR_SAME;Alu	0.00342466
chr2	231019357	231020536	DEL	chr2;231019329;231019623;AluY;SINE;-;Alu;268	chr2;231020500;231020592;AluSx3;SINE;-;Alu;38	TEMR_SAME;Alu	0.0273973
chr2	231823381	231823509	DEL	chr2;231823306;231823395;MER20;DNA;+;hAT-Charlie;16	chr2;231823413;231823524;MER20;DNA;+;hAT-Charlie;98	TEMR_SAME;hAT-Charlie	0.208904
chr2	231824864	231828938	DEL	chr2;231824854;231824943;MER20;DNA;+;hAT-Charlie;81	chr2;231828908;231829018;MER20;DNA;+;hAT-Charlie;32	TEMR_SAME;hAT-Charlie	0.0205479
chr2	231826894	231827557	DEL	chr2;231826808;231826894;MER20;DNA;+;hAT-Charlie;2	chr2;231827472;231827561;MER20;DNA;+;hAT-Charlie;87	TEMR_SAME;hAT-Charlie	0.174658
chr2	231827708	231829995	DEL	chr2;231827651;231827737;MER20;DNA;+;hAT-Charlie;31	chr2;231829940;231830029;MER20;DNA;+;hAT-Charlie;57	TEMR_SAME;hAT-Charlie	0.00342466
chr2	231828032	231828387	DEL	chr2;231828008;231828097;MER20;DNA;+;hAT-Charlie;67	chr2;231828364;231828454;MER20;DNA;+;hAT-Charlie;25	TEMR_SAME;hAT-Charlie	0.181507
chr2	231828790	231828918	DEL	chr2;231828779;231828889;MER20;DNA;+;hAT-Charlie;101	chr2;231828908;231829018;MER20;DNA;+;hAT-Charlie;12	TEMR_SAME;hAT-Charlie	0.363014
chr2	231829305	231830176	DEL	chr2;231829285;231829375;MER20;DNA;+;hAT-Charlie;72	chr2;231830136;231830247;MER20;DNA;+;hAT-Charlie;42	TEMR_SAME;hAT-Charlie	0.380137
chr2	231831644	231832423	DEL	chr2;231831576;231831664;MER20;DNA;+;hAT-Charlie;22	chr2;231832368;231832457;MER20;DNA;+;hAT-Charlie;57	TEMR_SAME;hAT-Charlie	0.133562
chr2	231832693	231832782	DEL	chr2;231832635;231832725;MER20;DNA;+;hAT-Charlie;34	chr2;231832752;231832853;MER20;DNA;+;hAT-Charlie;32	TEMR_SAME;hAT-Charlie	0.243151
chr2	231833189	231834070	DEL	chr2;231833160;231833249;MER20;DNA;+;hAT-Charlie;62	chr2;231834021;231834132;MER20;DNA;+;hAT-Charlie;51	TEMR_SAME;hAT-Charlie	0.0273973
chr2	231833981	231834070	DEL	chr2;231833892;231834002;MER20;DNA;+;hAT-Charlie;23	chr2;231834021;231834132;MER20;DNA;+;hAT-Charlie;51	TEMR_SAME;hAT-Charlie	0.260274
chr2	231834405	231836358	DEL	chr2;231834399;231834488;MER20;DNA;+;hAT-Charlie;85	chr2;231836353;231836443;MER20;DNA;+;hAT-Charlie;7	TEMR_SAME;hAT-Charlie	0.00342466
chr2	231835015	231836471	DEL	chr2;231834935;231835025;MER20;DNA;+;hAT-Charlie;12	chr2;231836461;231836572;MER20;DNA;+;hAT-Charlie;12	TEMR_SAME;hAT-Charlie	0.00342466
chr2	231835541	231836510	DEL	chr2;231835512;231835601;MER20;DNA;+;hAT-Charlie;62	chr2;231836461;231836572;MER20;DNA;+;hAT-Charlie;51	TEMR_SAME;hAT-Charlie	0.284247
chr2	231836812	231837515	DEL	chr2;231836750;231836839;MER20;DNA;+;hAT-Charlie;29	chr2;231837457;231837544;MER20;DNA;+;hAT-Charlie;60	TEMR_SAME;hAT-Charlie	0.130137
chr2	231837420	231838440	DEL	chr2;231837344;231837455;MER20;DNA;+;hAT-Charlie;37	chr2;231838385;231838474;MER20;DNA;+;hAT-Charlie;57	TEMR_SAME;hAT-Charlie	0.010274
chr2	231837445	231839703	DEL	chr2;231837344;231837455;MER20;DNA;+;hAT-Charlie;12	chr2;231839693;231839804;MER20;DNA;+;hAT-Charlie;12	TEMR_SAME;hAT-Charlie	0.00342466
chr2	231838344	231845263	DEL	chr2;231838306;231838385;MER20;DNA;+;hAT-Charlie;43	chr2;231845218;231845305;MER20;DNA;+;hAT-Charlie;47	TEMR_SAME;hAT-Charlie	0.0273973
chr2	231839818	231841146	DEL	chr2;231839804;231839890;MER20;DNA;+;hAT-Charlie;74	chr2;231841136;231841223;MER20;DNA;+;hAT-Charlie;12	TEMR_SAME;hAT-Charlie	0.0273973
chr2	231840239	231840942	DEL	chr2;231840161;231840251;MER20;DNA;+;hAT-Charlie;14	chr2;231840844;231840955;MER20;DNA;+;hAT-Charlie;100	TEMR_SAME;hAT-Charlie	0.126712
chr2	231840849	231841691	DEL	chr2;231840844;231840955;MER20;DNA;+;hAT-Charlie;108	chr2;231841670;231841759;MER20;DNA;+;hAT-Charlie;23	TEMR_SAME;hAT-Charlie	0.267123
chr2	231841182	231845263	DEL	chr2;231841136;231841223;MER20;DNA;+;hAT-Charlie;43	chr2;231845218;231845305;MER20;DNA;+;hAT-Charlie;47	TEMR_SAME;hAT-Charlie	0.0342466
chr2	231841907	231842918	DEL	chr2;231841848;231841938;MER20;DNA;+;hAT-Charlie;33	chr2;231842838;231842949;MER20;DNA;+;hAT-Charlie;82	TEMR_SAME;hAT-Charlie	0.0136986
chr2	231843811	231844730	DEL	chr2;231843753;231843842;MER20;DNA;+;hAT-Charlie;33	chr2;231844675;231844764;MER20;DNA;+;hAT-Charlie;57	TEMR_SAME;hAT-Charlie	0.246575
chr2	231843825	231845910	DEL	chr2;231843753;231843842;MER20;DNA;+;hAT-Charlie;19	chr2;231845840;231845929;MER20;DNA;+;hAT-Charlie;72	TEMR_SAME;hAT-Charlie	0.00684932
chr2	231844570	231845631	DEL	chr2;231844497;231844586;MER20;DNA;+;hAT-Charlie;18	chr2;231845572;231845662;MER20;DNA;+;hAT-Charlie;61	TEMR_SAME;hAT-Charlie	0.00684932
chr2	231848668	231848796	DEL	chr2;231848637;231848727;MER20;DNA;+;hAT-Charlie;61	chr2;231848764;231848856;MER20;DNA;+;hAT-Charlie;34	TEMR_SAME;hAT-Charlie	0.010274
chr2	232962335	232963611	DEL	chr2;232962254;232962553;AluSx1;SINE;+;Alu;220	chr2;232963531;232963821;AluSx1;SINE;+;Alu;82	TEMR_SAME;Alu	0.0273973
chr2	232969362	232969765	DEL	chr2;232969284;232969409;FLAM_C;SINE;-;Alu;49	chr2;232969521;232969808;AluSz6;SINE;-;Alu;246	TEMR_SAME;Alu	0.00684932
chr2	233739685	233751341	DEL	chr2;233738333;233739861;THE1C-int;LTR;+;ERVL-MaLR;178	chr2;233749995;233751518;THE1C-int;LTR;+;ERVL-MaLR;1348	TEMR_SAME;ERVL-MaLR	0.0308219
chr2	234932384	234934691	DEL	chr2;234932086;234932415;AluSz;SINE;-;Alu;33	chr2;234934411;234934725;AluSx1;SINE;-;Alu;282	TEMR_SAME;Alu	0.00684932
chr2	236068164	236069019	DEL	chr2;236067989;236068284;AluSx;SINE;+;Alu;122	chr2;236068846;236069147;AluSg;SINE;+;Alu;175	TEMR_SAME;Alu	0.00342466
chr2	237837656	237838003	DEL	chr2;237837108;237837678;Tigger1;DNA;+;TcMar-Tigger;24	chr2;237837808;237838119;Tigger1;DNA;+;TcMar-Tigger;197	TEMR_SAME;TcMar-Tigger	0.00342466
chr2	239730464	239730555	DEL	chr2;239730373;239730473;MIR3;SINE;+;MIR;11	chr2;239730505;239730565;MIR;SINE;+;MIR;52	TEMR_SAME;MIR	0.0479452
chr2	240267029	240271323	DEL	chr2;240265273;240267135;L1PA16;LINE;-;L1;108	chr2;240270659;240271786;L1ME2;LINE;-;L1;666	TEMR_SAME;L1	0.0136986
chr2	241078122	241078850	DEL	chr2;241078102;241078411;AluSx1;SINE;+;Alu;291	chr2;241078831;241079130;AluSz;SINE;+;Alu;21	TEMR_SAME;Alu	0.0376712
chr2	241700824	241701161	DEL	chr2;241700622;241700920;AluSq2;SINE;-;Alu;98	chr2;241700956;241701262;AluSz;SINE;-;Alu;207	TEMR_SAME;Alu	0.00342466
chr2	241781526	241782780	DEL	chr2;241780545;241782301;MER4-int;LTR;-;ERV1;777	chr2;241782625;241782855;MER4-int;LTR;-;ERV1;157	TEMR_SAME;ERV1	0.00342466
chr2	242082597	242082808	DEL	chr2;242082570;242082640;L1PREC2;LINE;+;L1;45	chr2;242082781;242082852;L1PREC2;LINE;+;L1;29	TEMR_SAME;L1	0.39726
chr2	242162558	242163592	DEL	chr2;242162537;242162609;L2a;LINE;-;L2;53	chr2;242163036;242163639;L2a;LINE;-;L2;558	TEMR_SAME;L2	0.530822
chr3	187088	192720	DEL	chr3;186960;187253;AluY;SINE;+;Alu;167	chr3;192594;192901;AluYf1;SINE;+;Alu;128	TEMR_SAME;Alu	0.280822
chr3	860639	860937	DEL	chr3;860572;860700;MLT2B4;LTR;+;ERVL;63	chr3;860918;860999;MLT2B4;LTR;+;ERVL;21	TEMR_SAME;ERVL	0.0890411
chr3	1756454	1811873	DEL	chr3;1756394;1763269;L1PA16;LINE;+;L1;6817	chr3;1811320;1812035;L1PA3;LINE;-;L1;555	TEMR_OPP;L1	0.00684932
chr3	1986767	1987608	DEL	chr3;1986558;1986866;AluY;SINE;+;Alu;101	chr3;1987400;1987702;AluY;SINE;+;Alu;210	TEMR_SAME;Alu	0.123288
chr3	3425312	3425685	DEL	chr3;3423732;3425368;L1MEg;LINE;+;L1;58	chr3;3425650;3426052;L1MEg;LINE;+;L1;37	TEMR_SAME;L1	0.010274
chr3	4150224	4152373	DEL	chr3;4150086;4150279;AluJo;SINE;-;Alu;57	chr3;4152282;4152592;AluJb;SINE;-;Alu;93	TEMR_SAME;Alu	0.0376712
chr3	5372550	5379698	DEL	chr3;5371484;5376545;L1PA6;LINE;-;L1;3997	chr3;5378641;5381896;L1PA7;LINE;-;L1;1059	TEMR_SAME;L1	0.010274
chr3	5628654	5629350	DEL	chr3;5628268;5628661;L1ME4b;LINE;-;L1;9	chr3;5629191;5629638;L1M5;LINE;-;L1;161	TEMR_SAME;L1	0.010274
chr3	6578829	6579012	DEL	chr3;6578807;6578878;Tigger7;DNA;+;TcMar-Tigger;51	chr3;6578992;6579063;Tigger7;DNA;+;TcMar-Tigger;22	TEMR_SAME;TcMar-Tigger	0.0239726
chr3	6699730	6699966	DEL	chr3;6699715;6699796;L1P4e;LINE;+;L1;68	chr3;6699952;6700033;L1PA15;LINE;+;L1;16	TEMR_SAME;L1	0.0136986
chr3	8177252	8182525	DEL	chr3;8177030;8177441;LTR7;LTR;+;ERV1;191	chr3;8182305;8182716;LTR7;LTR;+;ERV1;222	TEMR_SAME;ERV1	0.00342466
chr3	9980228	9982163	DEL	chr3;9980014;9980313;AluSx;SINE;-;Alu;87	chr3;9981949;9982247;AluSx;SINE;-;Alu;216	TEMR_SAME;Alu	0.00342466
chr3	10128352	10130221	DEL	chr3;10128315;10128614;AluSq;SINE;+;Alu;264	chr3;10130185;10130473;AluJo;SINE;+;Alu;38	TEMR_SAME;Alu	0.00342466
chr3	10148384	10149181	DEL	chr3;10148310;10148613;AluYa5;SINE;-;Alu;231	chr3;10149100;10149412;AluJo;SINE;-;Alu;83	TEMR_SAME;Alu	0.0136986
chr3	10240162	10241277	DEL	chr3;10239864;10240164;AluSx;SINE;+;Alu;4	chr3;10241278;10241564;AluSc8;SINE;+;Alu;1	TEMR_SAME;Alu	0.00342466
chr3	11066598	11070196	DEL	chr3;11066455;11067585;LOR1-int;LTR;+;ERV1;989	chr3;11070123;11071778;LTR12C;LTR;-;ERV1;75	TEMR_OPP;ERV1	0.123288
chr3	11247365	11254831	DEL	chr3;11247257;11247707;LTR10B1;LTR;-;ERV1;344	chr3;11254724;11255176;LTR10B1;LTR;-;ERV1;109	TEMR_SAME;ERV1	0.00342466
chr3	11525067	11525584	DEL	chr3;11525060;11525330;AluSx;SINE;-;Alu;265	chr3;11525556;11525853;AluY;SINE;-;Alu;30	TEMR_SAME;Alu	0.0273973
chr3	11740772	11742801	DEL	chr3;11740579;11740864;AluSq2;SINE;-;Alu;94	chr3;11742589;11742894;AluJo;SINE;-;Alu;214	TEMR_SAME;Alu	0.150685
chr3	11934058	11934694	DEL	chr3;11933955;11934254;AluJr;SINE;-;Alu;198	chr3;11934580;11934758;AluJb;SINE;-;Alu;116	TEMR_SAME;Alu	0.010274
chr3	13099933	13101081	DEL	chr3;13099839;13100140;L2b;LINE;-;L2;209	chr3;13100756;13101199;L2a;LINE;-;L2;327	TEMR_SAME;L2	0.14726
chr3	14971156	14971846	DEL	chr3;14971114;14971417;AluSx1;SINE;-;Alu;263	chr3;14971799;14972109;AluSp;SINE;-;Alu;49	TEMR_SAME;Alu	0.0684932
chr3	19050849	19051613	DEL	chr3;19050251;19051113;MER57A-int;LTR;-;ERV1;266	chr3;19051436;19051692;MER57A-int;LTR;-;ERV1;179	TEMR_SAME;ERV1	0.00684932
chr3	19092772	19097834	DEL	chr3;19092267;19093166;L1PA3;LINE;-;L1;396	chr3;19097368;19103347;L1PA2;LINE;-;L1;468	TEMR_SAME;L1	0.00684932
chr3	22849316	22850100	DEL	chr3;22848851;22849755;L1PA3;LINE;+;L1;441	chr3;22849870;22850547;L1PA3;LINE;+;L1;232	TEMR_SAME;L1	0.00342466
chr3	25448561	25449844	DEL	chr3;25448463;25448766;AluSp;SINE;-;Alu;207	chr3;25449744;25450050;AluSz;SINE;-;Alu;102	TEMR_SAME;Alu	0.00342466
chr3	25808334	25813972	DEL	chr3;25808192;25808485;AluSg7;SINE;+;Alu;153	chr3;25813912;25814223;AluSz;SINE;-;Alu;62	TEMR_OPP;Alu	0.0239726
chr3	26316178	26317861	INV	chr3;26315680;26316192;L1PA5;LINE;+;L1;16	chr3;26316922;26321078;L1PA7;LINE;-;L1;941	TEMR_OPP;L1	0.0376712
chr3	26390214	26403495	DEL	chr3;26384735;26390767;L1PA2;LINE;-;L1;555	chr3;26398017;26404045;L1HS;LINE;-;L1;5480	TEMR_SAME;L1	0.00684932
chr3	27438006	27438313	DEL	chr3;27437915;27438193;AluSx1;SINE;+;Alu;189	chr3;27438224;27438521;AluSx1;SINE;+;Alu;91	TEMR_SAME;Alu	0.00684932
chr3	28628172	28630074	DEL	chr3;28628158;28628461;AluSx;SINE;-;Alu;291	chr3;28630057;28630331;AluSx;SINE;-;Alu;19	TEMR_SAME;Alu	0.0616438
chr3	32297446	32298337	DEL	chr3;32297169;32297479;AluSq;SINE;-;Alu;35	chr3;32298098;32298371;AluSx1;SINE;-;Alu;241	TEMR_SAME;Alu	0.00342466
chr3	32341675	32342045	DEL	chr3;32341594;32341890;AluSx;SINE;+;Alu;217	chr3;32341965;32342269;AluSx;SINE;+;Alu;82	TEMR_SAME;Alu	0.00684932
chr3	32666588	32666900	DEL	chr3;32666352;32666651;AluY;SINE;+;Alu;65	chr3;32666663;32666957;AluSq;SINE;+;Alu;239	TEMR_SAME;Alu	0.0239726
chr3	32765254	32766568	DEL	chr3;32765044;32765330;AluSx4;SINE;+;Alu;78	chr3;32766350;32766649;AluY;SINE;+;Alu;220	TEMR_SAME;Alu	0.726027
chr3	32797080	32797572	DEL	chr3;32796947;32797270;AluSq;SINE;-;Alu;192	chr3;32797321;32797629;AluY;SINE;-;Alu;253	TEMR_SAME;Alu	0.00684932
chr3	41773533	41779201	DEL	chr3;41772040;41775225;L1PA4;LINE;+;L1;1694	chr3;41777857;41779998;L1HS;LINE;+;L1;1346	TEMR_SAME;L1	0.00342466
chr3	41774415	41779176	DEL	chr3;41772040;41775225;L1PA4;LINE;+;L1;812	chr3;41777857;41779998;L1HS;LINE;+;L1;1321	TEMR_SAME;L1	0.106164
chr3	42598541	42599178	DEL	chr3;42598326;42598628;AluSx1;SINE;-;Alu;89	chr3;42598971;42599264;AluY;SINE;-;Alu;209	TEMR_SAME;Alu	0.010274
chr3	45568394	45568809	DEL	chr3;45568234;45568434;L1PA14;LINE;-;L1;42	chr3;45568741;45568949;L1PA14;LINE;-;L1;70	TEMR_SAME;L1	0.578767
chr3	46218972	46224044	DEL	chr3;46216360;46221010;L1PB1;LINE;+;L1;2040	chr3;46224031;46224297;L1ME3;LINE;+;L1;15	TEMR_SAME;L1	0.00342466
chr3	46224111	46225794	DEL	chr3;46224031;46224297;L1ME3;LINE;+;L1;188	chr3;46225436;46225833;L1MD;LINE;-;L1;360	TEMR_OPP;L1	0.00342466
chr3	46253894	46253997	DEL	chr3;46253799;46253916;L1ME4b;LINE;+;L1;24	chr3;46253968;46254020;L1ME3G;LINE;+;L1;31	TEMR_SAME;L1	0.00684932
chr3	47482823	47491726	DEL	chr3;47482775;47483071;AluY;SINE;-;Alu;250	chr3;47491666;47491950;AluY;SINE;-;Alu;62	TEMR_SAME;Alu	0.00342466
chr3	47538577	47539374	DEL	chr3;47538418;47538727;AluY;SINE;+;Alu;152	chr3;47539205;47539520;AluY;SINE;+;Alu;171	TEMR_SAME;Alu	0.00342466
chr3	48131701	48133871	DEL	chr3;48131594;48131892;AluSp;SINE;-;Alu;193	chr3;48133762;48134063;AluSp;SINE;-;Alu;111	TEMR_SAME;Alu	0.010274
chr3	48492350	48496171	DEL	chr3;48492188;48492482;AluYk2;SINE;+;Alu;134	chr3;48496004;48496308;AluSg;SINE;+;Alu;169	TEMR_SAME;Alu	0.215753
chr3	48905223	48908766	DEL	chr3;48905066;48905360;AluSg;SINE;-;Alu;139	chr3;48908606;48908905;AluSq2;SINE;-;Alu;162	TEMR_SAME;Alu	0.0171233
chr3	49136572	49137338	DEL	chr3;49136492;49136808;AluSx;SINE;+;Alu;238	chr3;49137262;49137549;AluSg4;SINE;+;Alu;78	TEMR_SAME;Alu	0.00342466
chr3	49395055	49400850	DEL	chr3;49394967;49395266;AluY;SINE;+;Alu;213	chr3;49400764;49401061;AluY;SINE;+;Alu;88	TEMR_SAME;Alu	0.00342466
chr3	49480508	49480975	DEL	chr3;49480263;49480591;AluY;SINE;-;Alu;85	chr3;49480757;49481060;AluY;SINE;-;Alu;220	TEMR_SAME;Alu	0.0479452
chr3	49923177	49923917	DEL	chr3;49923059;49923327;AluSc8;SINE;+;Alu;152	chr3;49923800;49924105;AluSc8;SINE;+;Alu;119	TEMR_SAME;Alu	0.00342466
chr3	49938767	49939538	DEL	chr3;49938616;49938788;AluSx;SINE;-;Alu;23	chr3;49939382;49939693;AluSx1;SINE;-;Alu;158	TEMR_SAME;Alu	0.414384
chr3	50086315	50087379	DEL	chr3;50086144;50086441;AluJb;SINE;+;Alu;128	chr3;50087341;50087649;AluSx;SINE;-;Alu;40	TEMR_OPP;Alu	0.010274
chr3	50305498	50310520	DEL	chr3;50305233;50305542;AluY;SINE;-;Alu;46	chr3;50310265;50310565;AluY;SINE;-;Alu;257	TEMR_SAME;Alu	0.0650685
chr3	50904643	50918628	DEL	chr3;50903771;50907825;L1PA5;LINE;-;L1;3184	chr3;50917761;50921199;L1PA5;LINE;-;L1;869	TEMR_SAME;L1	0.0136986
chr3	53012592	53013816	DEL	chr3;53012403;53012701;AluYh3;SINE;-;Alu;111	chr3;53013615;53013928;AluSx1;SINE;-;Alu;203	TEMR_SAME;Alu	0.0479452
chr3	54634627	54639895	DEL	chr3;54634483;54634934;LTR7;LTR;-;ERV1;309	chr3;54639752;54640204;LTR7;LTR;-;ERV1;145	TEMR_SAME;ERV1	0.0136986
chr3	57638024	57638577	DEL	chr3;57637853;57638156;AluSg;SINE;+;Alu;134	chr3;57638375;57638658;AluSx;SINE;+;Alu;204	TEMR_SAME;Alu	0.00342466
chr3	57695262	57695445	DEL	chr3;57695019;57695307;AluJo;SINE;+;Alu;47	chr3;57695412;57695491;AluJb;SINE;+;Alu;35	TEMR_SAME;Alu	0.010274
chr3	58549970	58550096	DEL	chr3;58549066;58550052;SVA_F;Retroposon;-;SVA;84	chr3;58550069;58551110;SVA_F;Retroposon;-;SVA;29	TEMR_SAME;SVA	0.0239726
chr3	58812420	58816224	DEL	chr3;58806577;58812715;L1PA3;LINE;+;L1;297	chr3;58814308;58816278;L1PA3;LINE;+;L1;1918	TEMR_SAME;L1	0.0308219
chr3	63139984	63153524	DEL	chr3;63136268;63142301;L1PA2;LINE;+;L1;2319	chr3;63153078;63155842;L1PA2;LINE;+;L1;448	TEMR_SAME;L1	0.0171233
chr3	65132118	65133989	DEL	chr3;65131978;65132186;L2a;LINE;+;L2;70	chr3;65133732;65134058;L2a;LINE;+;L2;259	TEMR_SAME;L2	0.0376712
chr3	66003601	66007118	DEL	chr3;66003483;66003768;AluSz;SINE;-;Alu;169	chr3;66007021;66007140;AluJr;SINE;-;Alu;99	TEMR_SAME;Alu	0.00342466
chr3	67029620	67029952	DEL	chr3;67029349;67029660;AluY;SINE;+;Alu;42	chr3;67029681;67029976;AluY;SINE;+;Alu;273	TEMR_SAME;Alu	0.0582192
chr3	67511778	67513193	DEL	chr3;67511684;67511827;L1ME4b;LINE;-;L1;51	chr3;67513072;67513270;L1MB3;LINE;-;L1;123	TEMR_SAME;L1	0.0821918
chr3	69130522	69132389	DEL	chr3;69130065;69130731;L1PA3;LINE;-;L1;211	chr3;69132320;69132399;L1ME4a;LINE;+;L1;71	TEMR_OPP;L1	0.140411
chr3	72185257	72185257	INS	chr3;72185084;72185256;AluJb;SINE;-;Alu;1	chr3;72185257;72185557;AluSx1;SINE;-;Alu;2	TEMR_SAME;Alu	0.222603
chr3	73013926	73014402	DEL	chr3;73013633;73013938;AluSx;SINE;-;Alu;14	chr3;73014282;73014591;AluJr4;SINE;-;Alu;122	TEMR_SAME;Alu	0.273973
chr3	75451292	75467768	INV	chr3;75451014;75451322;AluSx3;SINE;-;Alu;32	chr3;75467735;75467908;AluSz6;SINE;-;Alu;35	TEMR_SAME;Alu	0.00342466
chr3	75454674	75455435	INV	chr3;75454379;75454674;AluSx1;SINE;+;Alu;2	chr3;75455429;75455734;AluSq;SINE;-;Alu;8	TEMR_OPP;Alu	0.113014
chr3	77760582	77764605	DEL	chr3;77756444;77762685;L1PA7;LINE;+;L1;2105	chr3;77763677;77769678;L1HS;LINE;-;L1;930	TEMR_OPP;L1	0.0342466
chr3	82860059	82862209	DEL	chr3;82859835;82860123;AluYc;SINE;+;Alu;66	chr3;82861973;82862282;AluY;SINE;+;Alu;238	TEMR_SAME;Alu	0.0308219
chr3	84421742	84428179	DEL	chr3;84421205;84422150;L1PA3;LINE;+;L1;410	chr3;84427585;84429294;L1M3;LINE;+;L1;596	TEMR_SAME;L1	0.0308219
chr3	84650419	84653777	DEL	chr3;84650274;84650431;L1PA2;LINE;+;L1;14	chr3;84653501;84653790;L1PA2;LINE;+;L1;278	TEMR_SAME;L1	0.0410959
chr3	86351931	86352252	DEL	chr3;86351678;86351975;AluY;SINE;-;Alu;46	chr3;86351985;86352297;AluYk3;SINE;-;Alu;269	TEMR_SAME;Alu	0.0136986
chr3	86683659	86686131	DEL	chr3;86683438;86683881;L1MEg;LINE;-;L1;224	chr3;86685964;86686237;L1MEg;LINE;-;L1;169	TEMR_SAME;L1	0.00684932
chr3	94236104	94239608	DEL	chr3;94235169;94237429;L1PA6;LINE;-;L1;1327	chr3;94238665;94240460;L1PA2;LINE;-;L1;945	TEMR_SAME;L1	0.0582192
chr3	96331861	96332958	DEL	chr3;96331500;96332164;MER50B;LTR;+;ERV1;305	chr3;96332856;96333485;LTR35B;LTR;+;ERV1;104	TEMR_SAME;ERV1	0.136986
chr3	101491313	101491447	DEL	chr3;101491126;101491403;AluJo;SINE;-;Alu;92	chr3;101491409;101491557;AluJo;SINE;-;Alu;40	TEMR_SAME;Alu	0.311644
chr3	101802363	101802921	DEL	chr3;101802336;101802470;FAM;SINE;+;Alu;109	chr3;101802895;101803047;AluJr;SINE;+;Alu;28	TEMR_SAME;Alu	0.0273973
chr3	102140737	102142028	DEL	chr3;102140530;102141095;L3;LINE;-;CR1;360	chr3;102141963;102142050;L3;LINE;-;CR1;67	TEMR_SAME;CR1	0.00342466
chr3	104440103	104445516	DEL	chr3;104439927;104440361;LTR7Y;LTR;-;ERV1;260	chr3;104445340;104445775;LTR7Y;LTR;-;ERV1;178	TEMR_SAME;ERV1	0.010274
chr3	104926581	104926751	DEL	chr3;104926534;104926599;L2a;LINE;+;L2;20	chr3;104926748;104926863;L2a;LINE;-;L2;5	TEMR_OPP;L2	0.0205479
chr3	107094778	107094941	DEL	chr3;107094034;107094779;L1MC1;LINE;+;L1;3	chr3;107094848;107094944;L1HS;LINE;-;L1;95	TEMR_OPP;L1	0.989726
chr3	107319107	107321484	DEL	chr3;107318865;107320055;ERV3-16A3_I-int;LTR;+;ERVL;950	chr3;107321444;107321664;ERV3-16A3_I-int;LTR;+;ERVL;42	TEMR_SAME;ERVL	0.390411
chr3	108681738	108683352	DEL	chr3;108680736;108682090;L1PA7;LINE;+;L1;354	chr3;108683349;108683427;L1MC5a;LINE;-;L1;5	TEMR_OPP;L1	0.0684932
chr3	108864514	108868413	DEL	chr3;108864499;108864804;AluY;SINE;+;Alu;292	chr3;108868399;108868684;AluYj4;SINE;+;Alu;16	TEMR_SAME;Alu	0.0239726
chr3	108880316	108881167	DEL	chr3;108880265;108880568;AluYk3;SINE;+;Alu;254	chr3;108881115;108881411;AluY;SINE;+;Alu;54	TEMR_SAME;Alu	0.0376712
chr3	108911937	108913896	DEL	chr3;108911823;108912105;AluSx1;SINE;+;Alu;170	chr3;108913785;108914068;AluSx4;SINE;+;Alu;113	TEMR_SAME;Alu	0.00342466
chr3	109392936	109393254	DEL	chr3;109392688;109392989;AluSz;SINE;-;Alu;55	chr3;109393007;109393308;AluY;SINE;-;Alu;249	TEMR_SAME;Alu	0.00342466
chr3	109475223	109475561	DEL	chr3;109475118;109475414;AluSq;SINE;-;Alu;193	chr3;109475501;109475619;AluJo;SINE;-;Alu;62	TEMR_SAME;Alu	0.0136986
chr3	109695991	109697291	DEL	chr3;109693317;109696208;L1PA16;LINE;-;L1;219	chr3;109697292;109697509;L1PA15-16;LINE;-;L1;1	TEMR_SAME;L1	0.0308219
chr3	110948251	110951379	DEL	chr3;110948146;110948507;THE1B;LTR;-;ERVL-MaLR;258	chr3;110950391;110951944;MSTA-int;LTR;+;ERVL-MaLR;990	TEMR_OPP;ERVL-MaLR	0.010274
chr3	111524851	111530154	DEL	chr3;111524144;111525159;MER11A;LTR;+;ERVK;310	chr3;111529450;111530464;MER11A;LTR;+;ERVK;706	TEMR_SAME;ERVK	0.315068
chr3	112384116	112395151	DEL	chr3;112384040;112384175;AluJb;SINE;+;Alu;61	chr3;112394922;112395221;AluSx;SINE;+;Alu;231	TEMR_SAME;Alu	0.00342466
chr3	112505442	112520956	DEL	chr3;112505163;112505819;L1MC1;LINE;-;L1;379	chr3;112520498;112520965;L1ME5;LINE;-;L1;460	TEMR_SAME;L1	0.00684932
chr3	113024989	113033189	DEL	chr3;113024276;113025236;LTR5_Hs;LTR;-;ERVK;249	chr3;113032475;113033435;LTR5_Hs;LTR;-;ERVK;716	TEMR_SAME;ERVK	0.0753425
chr3	113311450	113313733	DEL	chr3;113311267;113311622;THE1A;LTR;+;ERVL-MaLR;174	chr3;113313551;113313906;THE1A;LTR;+;ERVL-MaLR;184	TEMR_SAME;ERVL-MaLR	0.010274
chr3	113761738	113762151	DEL	chr3;113761454;113761748;AluSp;SINE;+;Alu;12	chr3;113761870;113762164;AluSp;SINE;+;Alu;283	TEMR_SAME;Alu	0.332192
chr3	119631741	119635249	DEL	chr3;119631608;119631864;MER113;DNA;-;hAT-Charlie;125	chr3;119635149;119635421;MER1B;DNA;+;hAT-Charlie;102	TEMR_OPP;hAT-Charlie	0.00684932
chr3	120575297	120580776	DEL	chr3;120573021;120579186;L1HS;LINE;+;L1;3891	chr3;120580772;120584654;L1PA3;LINE;+;L1;6	TEMR_SAME;L1	0.0205479
chr3	125217451	125218318	DEL	chr3;125217333;125217462;FLAM_C;SINE;-;Alu;13	chr3;125218196;125218439;AluSp;SINE;-;Alu;124	TEMR_SAME;Alu	0.30137
chr3	125844233	125848873	DEL	chr3;125844165;125844466;AluSx1;SINE;+;Alu;235	chr3;125848804;125849115;AluSx1;SINE;+;Alu;71	TEMR_SAME;Alu	0.00342466
chr3	126298718	126299294	DEL	chr3;126298445;126299205;L1PB2;LINE;-;L1;489	chr3;126299237;126299395;L1PB2;LINE;-;L1;59	TEMR_SAME;L1	0.00342466
chr3	128595428	128596229	DEL	chr3;128595219;128595521;AluSx3;SINE;+;Alu;95	chr3;128596012;128596315;AluSz;SINE;+;Alu;219	TEMR_SAME;Alu	0.0787671
chr3	128746721	128747957	DEL	chr3;128746516;128746828;AluY;SINE;-;Alu;109	chr3;128747755;128748067;AluSz;SINE;-;Alu;204	TEMR_SAME;Alu	0.0650685
chr3	129236502	129237630	DEL	chr3;129236478;129236783;AluY;SINE;-;Alu;283	chr3;129237625;129237931;AluY;SINE;-;Alu;7	TEMR_SAME;Alu	0.00342466
chr3	129363399	129363611	DEL	chr3;129361698;129363417;SVA_D;Retroposon;-;SVA;20	chr3;129363469;129364384;SVA_D;Retroposon;-;SVA;144	TEMR_SAME;SVA	0.44863
chr3	129748538	129750824	DEL	chr3;129748288;129748587;AluSx1;SINE;-;Alu;51	chr3;129750570;129750874;AluY;SINE;-;Alu;256	TEMR_SAME;Alu	0.00342466
chr3	130127555	130128081	DEL	chr3;130127448;130127774;AluSq2;SINE;-;Alu;221	chr3;130127996;130128288;AluSp;SINE;-;Alu;87	TEMR_SAME;Alu	0.0136986
chr3	132270247	132276205	DEL	chr3;132270115;132270397;AluSz6;SINE;+;Alu;152	chr3;132276184;132276347;AluSc;SINE;+;Alu;23	TEMR_SAME;Alu	0.130137
chr3	132611514	132613962	DEL	chr3;132610207;132613387;L1PA4;LINE;+;L1;1875	chr3;132613921;132615818;L1PA7;LINE;+;L1;43	TEMR_SAME;L1	0.0136986
chr3	132878794	132879877	DEL	chr3;132878504;132878967;L1PA3;LINE;-;L1;175	chr3;132879791;132879951;L1MEd;LINE;-;L1;88	TEMR_SAME;L1	0.0479452
chr3	133603659	133605404	DEL	chr3;133603195;133604099;L1ME2z;LINE;+;L1;442	chr3;133605217;133605913;L1ME2z;LINE;+;L1;189	TEMR_SAME;L1	0.00342466
chr3	136302171	136307355	DEL	chr3;136301712;136302425;L1M4c;LINE;-;L1;256	chr3;136305774;136307693;L1MC4;LINE;+;L1;1583	TEMR_OPP;L1	0.126712
chr3	136510482	136510963	DEL	chr3;136510292;136510575;AluSx1;SINE;-;Alu;95	chr3;136510782;136511071;AluSz;SINE;-;Alu;183	TEMR_SAME;Alu	0.00342466
chr3	136796309	136798868	DEL	chr3;136796154;136796450;AluYe5;SINE;+;Alu;143	chr3;136798708;136799010;AluSz;SINE;-;Alu;162	TEMR_OPP;Alu	0.0171233
chr3	136864116	136864494	DEL	chr3;136863821;136864116;AluYm1;SINE;+;Alu;2	chr3;136864210;136864520;AluSg;SINE;+;Alu;286	TEMR_SAME;Alu	0.00342466
chr3	136864520	136869436	DEL	chr3;136864210;136864520;AluSg;SINE;+;Alu;2	chr3;136869265;136869569;AluSz;SINE;+;Alu;173	TEMR_SAME;Alu	0.00342466
chr3	138883957	138885240	DEL	chr3;138883859;138884147;AluSp;SINE;-;Alu;192	chr3;138885133;138885442;AluY;SINE;-;Alu;109	TEMR_SAME;Alu	0.0136986
chr3	140549600	140551053	DEL	chr3;140549495;140549632;MIRb;SINE;-;MIR;34	chr3;140550950;140551087;MIRb;SINE;-;MIR;105	TEMR_SAME;MIR	0.0273973
chr3	141041494	141046353	DEL	chr3;141040797;141043887;L1MEc;LINE;+;L1;2395	chr3;141046248;141046629;L1ME3F;LINE;+;L1;107	TEMR_SAME;L1	0.010274
chr3	141684258	141685739	DEL	chr3;141684022;141684322;AluY;SINE;-;Alu;66	chr3;141685509;141685804;AluYj4;SINE;-;Alu;232	TEMR_SAME;Alu	0.0308219
chr3	142599503	142601098	DEL	chr3;142599320;142599628;AluY;SINE;-;Alu;127	chr3;142600917;142601224;AluYi6;SINE;-;Alu;183	TEMR_SAME;Alu	0.00342466
chr3	143047255	143047479	DEL	chr3;143046339;143047323;SVA_D;Retroposon;-;SVA;70	chr3;143047336;143047911;SVA_F;Retroposon;-;SVA;145	TEMR_SAME;SVA	0.561644
chr3	144837670	144837961	DEL	chr3;144836972;144837689;L1MA4;LINE;-;L1;21	chr3;144837847;144838074;L1MA4;LINE;-;L1;116	TEMR_SAME;L1	0.0445205
chr3	145923237	145932980	DEL	chr3;145917900;145924052;L1PA3;LINE;+;L1;817	chr3;145927778;145933791;L1PA2;LINE;+;L1;5204	TEMR_SAME;L1	0.00342466
chr3	146667403	146677073	DEL	chr3;146667225;146668063;L2;LINE;+;L2;662	chr3;146677007;146677165;L2a;LINE;+;L2;68	TEMR_SAME;L2	0.0342466
chr3	146697591	146700044	DEL	chr3;146694341;146697606;ERVL-B4-int;LTR;-;ERVL;17	chr3;146699694;146700250;MLT2A2;LTR;-;ERVL;352	TEMR_SAME;ERVL	0.0239726
chr3	147726655	147728357	DEL	chr3;147726217;147727597;L1PA3;LINE;+;L1;944	chr3;147727830;147729246;L1PA5;LINE;+;L1;529	TEMR_SAME;L1	0.00684932
chr3	149109787	149113030	DEL	chr3;149109213;149110595;LTR12C;LTR;+;ERV1;810	chr3;149112941;149113502;LOR1-int;LTR;-;ERV1;91	TEMR_OPP;ERV1	0.00684932
chr3	149508877	149510899	DEL	chr3;149508722;149509030;AluSx1;SINE;-;Alu;155	chr3;149510746;149511052;AluSq2;SINE;-;Alu;155	TEMR_SAME;Alu	0.00342466
chr3	149513201	149514125	DEL	chr3;149512981;149513292;AluSp;SINE;+;Alu;93	chr3;149513901;149514216;AluSg;SINE;+;Alu;226	TEMR_SAME;Alu	0.0445205
chr3	153005229	153006377	DEL	chr3;153005162;153005466;AluY;SINE;+;Alu;239	chr3;153006154;153006455;AluSc;SINE;-;Alu;225	TEMR_OPP;Alu	0.00684932
chr3	154911095	154914838	DEL	chr3;154907922;154911128;L1M1;LINE;+;L1;35	chr3;154914825;154914973;L1MA3;LINE;+;L1;15	TEMR_SAME;L1	0.00684932
chr3	159089432	159099880	DEL	chr3;159084916;159090338;L1PA3;LINE;-;L1;908	chr3;159095379;159101394;L1HS;LINE;-;L1;4503	TEMR_SAME;L1	0.0308219
chr3	160443411	160443984	DEL	chr3;160443328;160443645;HAL1;LINE;+;L1;236	chr3;160443922;160443994;HAL1;LINE;+;L1;64	TEMR_SAME;L1	0.00342466
chr3	169439052	169439271	DEL	chr3;169438938;169439108;L1M5;LINE;+;L1;58	chr3;169439203;169439328;L1ME3F;LINE;+;L1;70	TEMR_SAME;L1	0.0171233
chr3	170344816	170345981	DEL	chr3;170344795;170345085;AluSq;SINE;+;Alu;271	chr3;170345961;170346259;AluSp;SINE;+;Alu;22	TEMR_SAME;Alu	0.106164
chr3	171946107	171946640	DEL	chr3;171945925;171946229;AluY;SINE;-;Alu;124	chr3;171946472;171946774;AluYa5;SINE;-;Alu;170	TEMR_SAME;Alu	0.00342466
chr3	173490947	173498622	DEL	chr3;173489084;173491610;L1PA4;LINE;-;L1;665	chr3;173498054;173500000;L1PA4;LINE;-;L1;570	TEMR_SAME;L1	0.0239726
chr3	173491002	173499958	DEL	chr3;173489084;173491610;L1PA4;LINE;-;L1;610	chr3;173498054;173500000;L1PA4;LINE;-;L1;1906	TEMR_SAME;L1	0.00684932
chr3	174833977	174834380	DEL	chr3;174833269;174834101;L1M5;LINE;+;L1;126	chr3;174834115;174836457;L1MB2;LINE;+;L1;267	TEMR_SAME;L1	0.0856164
chr3	175361204	175366195	DEL	chr3;175360866;175362548;L1PA5;LINE;-;L1;1346	chr3;175365869;175368485;L1PA3;LINE;-;L1;328	TEMR_SAME;L1	0.0445205
chr3	175362299	175367291	DEL	chr3;175360866;175362548;L1PA5;LINE;-;L1;251	chr3;175365869;175368485;L1PA3;LINE;-;L1;1424	TEMR_SAME;L1	0.0171233
chr3	175424200	175436791	DEL	chr3;175423266;175424742;L1PA4;LINE;-;L1;544	chr3;175435851;175437183;L1PA2;LINE;-;L1;942	TEMR_SAME;L1	0.00342466
chr3	181895585	181896216	DEL	chr3;181895303;181895595;AluY;SINE;-;Alu;12	chr3;181895915;181896227;AluSx1;SINE;-;Alu;303	TEMR_SAME;Alu	0.0410959
chr3	181902274	181903327	DEL	chr3;181902049;181902345;AluSp;SINE;-;Alu;73	chr3;181903092;181903400;AluSp;SINE;-;Alu;237	TEMR_SAME;Alu	0.00342466
chr3	182250719	182251120	DEL	chr3;182250612;182250877;AluSz;SINE;-;Alu;160	chr3;182251018;182251322;AluSx1;SINE;-;Alu;104	TEMR_SAME;Alu	0.0308219
chr3	182731502	182736639	DEL	chr3;182731315;182731613;AluSz;SINE;+;Alu;113	chr3;182736455;182736754;AluSx1;SINE;+;Alu;186	TEMR_SAME;Alu	0.00342466
chr3	184159027	184159614	DEL	chr3;184158762;184159076;AluSz;SINE;-;Alu;51	chr3;184159355;184159661;AluSz;SINE;-;Alu;261	TEMR_SAME;Alu	0.520548
chr3	184265820	184266538	DEL	chr3;184265798;184266150;AluSx;SINE;+;Alu;332	chr3;184266517;184266803;AluSx1;SINE;+;Alu;23	TEMR_SAME;Alu	0.00342466
chr3	184617278	184617578	DEL	chr3;184616985;184617295;AluSx1;SINE;+;Alu;19	chr3;184617493;184617593;AluSz6;SINE;+;Alu;87	TEMR_SAME;Alu	0.318493
chr3	185230659	185231062	DEL	chr3;185230612;185230720;L1MB8;LINE;+;L1;63	chr3;185231017;185231125;L1MB8;LINE;+;L1;47	TEMR_SAME;L1	0.554795
chr3	185562861	185571073	DEL	chr3;185562547;185563515;LTR5_Hs;LTR;-;ERVK;656	chr3;185570759;185571727;LTR5_Hs;LTR;-;ERVK;316	TEMR_SAME;ERVK	0.0684932
chr3	185854329	185855510	DEL	chr3;185854271;185854582;AluY;SINE;+;Alu;255	chr3;185855453;185855752;AluY;SINE;+;Alu;59	TEMR_SAME;Alu	0.00342466
chr3	186139774	186141465	DEL	chr3;186139498;186139807;AluSz;SINE;-;Alu;35	chr3;186141219;186141502;AluY;SINE;-;Alu;248	TEMR_SAME;Alu	0.00684932
chr3	186911645	186912838	DEL	chr3;186911616;186911661;HAL1b;LINE;-;L1;18	chr3;186912230;186913020;HAL1b;LINE;-;L1;610	TEMR_SAME;L1	0.00684932
chr3	186912901	186913381	DEL	chr3;186912230;186913020;HAL1b;LINE;-;L1;121	chr3;186913326;186913852;HAL1b;LINE;-;L1;57	TEMR_SAME;L1	0.00684932
chr3	187021002	187021500	DEL	chr3;187020961;187021259;AluSg;SINE;-;Alu;259	chr3;187021457;187021761;AluSx1;SINE;+;Alu;45	TEMR_OPP;Alu	0.00342466
chr3	187053933	187061531	DEL	chr3;187052299;187058423;L1PA6;LINE;-;L1;4492	chr3;187060992;187062574;L1MB2;LINE;+;L1;541	TEMR_OPP;L1	0.00342466
chr3	189374198	189382283	DEL	chr3;189374112;189374202;L1ME3Cz;LINE;+;L1;6	chr3;189381864;189382672;L1MC1;LINE;-;L1;421	TEMR_OPP;L1	0.0684932
chr3	190121973	190123369	DEL	chr3;190121809;190122109;AluSx;SINE;+;Alu;138	chr3;190123206;190123516;AluSx1;SINE;+;Alu;165	TEMR_SAME;Alu	0.0582192
chr3	191040859	191042880	DEL	chr3;191040854;191041178;L1MA1;LINE;-;L1;321	chr3;191042165;191044566;L1PA2;LINE;-;L1;717	TEMR_SAME;L1	0.00342466
chr3	191259370	191260018	DEL	chr3;191259200;191259498;AluSg4;SINE;-;Alu;130	chr3;191259849;191260148;AluSc;SINE;-;Alu;171	TEMR_SAME;Alu	0.010274
chr3	191575357	191584328	DEL	chr3;191574915;191575357;L1MEd;LINE;+;L1;2	chr3;191584327;191584411;L1PA3;LINE;-;L1;3	TEMR_OPP;L1	0.00342466
chr3	191800496	191850046	DEL	chr3;191800187;191801189;L1M4c;LINE;+;L1;695	chr3;191849911;191850090;L1ME3Cz;LINE;-;L1;137	TEMR_OPP;L1	0.00342466
chr3	192071178	192076513	DEL	chr3;192071108;192071522;LTR7;LTR;-;ERV1;346	chr3;192076444;192076858;LTR7;LTR;-;ERV1;71	TEMR_SAME;ERV1	0.0136986
chr3	192137339	192138602	DEL	chr3;192137063;192137369;AluYf1;SINE;+;Alu;32	chr3;192138308;192138626;AluYb8;SINE;+;Alu;296	TEMR_SAME;Alu	0.00342466
chr3	192827118	192828870	DEL	chr3;192826880;192827194;AluY;SINE;-;Alu;78	chr3;192828663;192828948;AluY;SINE;-;Alu;209	TEMR_SAME;Alu	0.00342466
chr3	193417674	193425145	DEL	chr3;193417557;193417702;L1M4;LINE;+;L1;30	chr3;193418347;193426016;L1MA6;LINE;+;L1;6800	TEMR_SAME;L1	0.0376712
chr3	194493488	194494719	DEL	chr3;194493366;194493657;AluSx1;SINE;+;Alu;171	chr3;194494596;194494894;AluSx1;SINE;+;Alu;125	TEMR_SAME;Alu	0.010274
chr3	194569554	194569798	DEL	chr3;194569477;194569705;AluSz6;SINE;+;Alu;153	chr3;194569729;194570016;AluSx1;SINE;+;Alu;71	TEMR_SAME;Alu	0.171233
chr3	194634644	194635901	DEL	chr3;194634535;194634671;AluSz;SINE;+;Alu;29	chr3;194635801;194636105;AluSx1;SINE;+;Alu;102	TEMR_SAME;Alu	0.0376712
chr3	194721279	194723565	DEL	chr3;194721239;194721564;AluSx3;SINE;+;Alu;287	chr3;194723500;194723798;AluSx1;SINE;+;Alu;67	TEMR_SAME;Alu	0.00684932
chr3	195481100	195482652	DEL	chr3;195481087;195481126;L1MC1;LINE;+;L1;28	chr3;195482641;195482678;L1MC1;LINE;+;L1;13	TEMR_SAME;L1	0.00342466
chr3	195496781	195497603	DEL	chr3;195496770;195496808;L1MC1;LINE;+;L1;29	chr3;195497594;195497633;L1MC1;LINE;+;L1;11	TEMR_SAME;L1	0.171233
chr3	195730377	195744132	DEL	chr3;195730333;195730649;AluY;SINE;-;Alu;274	chr3;195744089;195744400;AluY;SINE;-;Alu;45	TEMR_SAME;Alu	0.0924658
chr3	195740605	195741269	DEL	chr3;195740426;195740724;AluSz;SINE;+;Alu;121	chr3;195741241;195741397;AluYj4;SINE;+;Alu;30	TEMR_SAME;Alu	0.00342466
chr3	195842345	195843060	DEL	chr3;195842244;195842539;AluSq2;SINE;+;Alu;196	chr3;195842766;195843077;AluSx1;SINE;-;Alu;296	TEMR_OPP;Alu	0.280822
chr3	195843343	195843473	DEL	chr3;195843121;195843398;AluSc;SINE;+;Alu;57	chr3;195843409;195843520;AluJr4;SINE;+;Alu;66	TEMR_SAME;Alu	0.0136986
chr3	195942157	195942344	DEL	chr3;195942012;195942208;MLT2B4;LTR;+;ERVL;53	chr3;195942342;195942464;MLT2B4;LTR;+;ERVL;4	TEMR_SAME;ERVL	0.00342466
chr3	195999872	196000016	DEL	chr3;195999093;195999964;MLT2B4;LTR;+;ERVL;94	chr3;196000000;196000277;MLT2B4;LTR;+;ERVL;18	TEMR_SAME;ERVL	0.00342466
chr3	196047041	196048103	DEL	chr3;196046960;196047273;AluSq2;SINE;+;Alu;234	chr3;196048032;196048318;AluSz;SINE;+;Alu;73	TEMR_SAME;Alu	0.0376712
chr3	196129406	196129848	DEL	chr3;196129282;196129590;AluY;SINE;+;Alu;186	chr3;196129725;196130023;AluSq2;SINE;+;Alu;125	TEMR_SAME;Alu	0.00342466
chr3	196199732	196201510	DEL	chr3;196199661;196199956;AluSx1;SINE;+;Alu;226	chr3;196201440;196201744;AluSz6;SINE;+;Alu;72	TEMR_SAME;Alu	0.0239726
chr3	196222373	196224432	DEL	chr3;196222352;196222648;AluSx1;SINE;+;Alu;277	chr3;196224412;196224673;AluSq2;SINE;+;Alu;22	TEMR_SAME;Alu	0.00684932
chr3	196329047	196329974	DEL	chr3;196328946;196329241;AluSc8;SINE;-;Alu;196	chr3;196329859;196330132;AluSx;SINE;-;Alu;117	TEMR_SAME;Alu	0.226027
chr3	196445168	196445706	DEL	chr3;196445080;196445391;AluSq;SINE;-;Alu;225	chr3;196445628;196445928;AluSq2;SINE;-;Alu;80	TEMR_SAME;Alu	0.0376712
chr3	196448677	196449000	DEL	chr3;196448443;196448725;AluSq2;SINE;-;Alu;50	chr3;196448748;196449047;AluSx;SINE;-;Alu;254	TEMR_SAME;Alu	0.010274
chr3	196592277	196595142	DEL	chr3;196592032;196592330;AluY;SINE;-;Alu;55	chr3;196594894;196595195;AluSx1;SINE;-;Alu;250	TEMR_SAME;Alu	0.00684932
chr3	196615307	196616410	DEL	chr3;196615092;196615399;AluSx1;SINE;-;Alu;94	chr3;196616200;196616503;AluSz6;SINE;-;Alu;212	TEMR_SAME;Alu	0.00342466
chr3	196767512	196771582	DEL	chr3;196767507;196767792;AluY;SINE;-;Alu;282	chr3;196771556;196771857;AluSp;SINE;-;Alu;28	TEMR_SAME;Alu	0.00684932
chr3	196839070	196839849	DEL	chr3;196838799;196839083;AluSq2;SINE;+;Alu;15	chr3;196839567;196839863;AluSq2;SINE;+;Alu;284	TEMR_SAME;Alu	0.0993151
chr3	197000591	197000778	DEL	chr3;197000562;197000634;MIRb;SINE;-;MIR;45	chr3;197000777;197000809;MIRb;SINE;-;MIR;3	TEMR_SAME;MIR	0.0273973
chr3	197207701	197212375	DEL	chr3;197207204;197207871;L1M5;LINE;+;L1;172	chr3;197212237;197212460;L1MD;LINE;+;L1;140	TEMR_SAME;L1	0.0376712
chr3	197637770	197637862	DEL	chr3;197637460;197637781;MLT2B4;LTR;+;ERVL;13	chr3;197637789;197637941;MLT2B4;LTR;+;ERVL;75	TEMR_SAME;ERVL	0.506849
chr3	197824304	197824810	DEL	chr3;197824063;197824361;AluSg;SINE;-;Alu;59	chr3;197824573;197824869;AluSg7;SINE;-;Alu;239	TEMR_SAME;Alu	0.0479452
chr4	250975	255070	DEL	chr4;250950;251251;AluY;SINE;+;Alu;278	chr4;255046;255347;AluY;SINE;+;Alu;26	TEMR_SAME;Alu	0.0136986
chr4	1607877	1609899	DEL	chr4;1607660;1607962;AluSp;SINE;+;Alu;87	chr4;1609680;1609975;AluSx1;SINE;+;Alu;221	TEMR_SAME;Alu	0.0136986
chr4	2052060	2053333	DEL	chr4;2051975;2052266;AluSp;SINE;+;Alu;208	chr4;2053249;2053559;AluSp;SINE;+;Alu;86	TEMR_SAME;Alu	0.00342466
chr4	3636155	3636294	DEL	chr4;3636130;3636194;MER21C;LTR;-;ERVL;41	chr4;3636200;3636555;MER21B;LTR;-;ERVL;96	TEMR_SAME;ERVL	0.140411
chr4	4992770	4993807	DEL	chr4;4992500;4992817;AluYm1;SINE;-;Alu;49	chr4;4993558;4993855;AluSc8;SINE;-;Alu;251	TEMR_SAME;Alu	0.010274
chr4	5764135	5780074	DEL	chr4;5761914;5767928;L1PA3;LINE;-;L1;3795	chr4;5777839;5780191;L1PA3;LINE;-;L1;2237	TEMR_SAME;L1	0.00342466
chr4	6138434	6141426	DEL	chr4;6138236;6138536;AluSx;SINE;-;Alu;104	chr4;6141153;6141490;AluSz6;SINE;+;Alu;275	TEMR_OPP;Alu	0.00342466
chr4	6356902	6357079	DEL	chr4;6356882;6356998;MIR3;SINE;+;MIR;98	chr4;6357061;6357201;MIR3;SINE;+;MIR;20	TEMR_SAME;MIR	0.00342466
chr4	6895622	6898670	DEL	chr4;6895457;6895755;AluSq2;SINE;+;Alu;135	chr4;6898509;6898815;AluY;SINE;+;Alu;163	TEMR_SAME;Alu	0.537671
chr4	7936342	7936581	DEL	chr4;7936330;7936488;AluJo;SINE;-;Alu;148	chr4;7936582;7936880;AluSc8;SINE;-;Alu;1	TEMR_SAME;Alu	0.0205479
chr4	7968961	7973329	DEL	chr4;7968858;7969152;AluSx;SINE;+;Alu;193	chr4;7973228;7973530;AluSg;SINE;+;Alu;103	TEMR_SAME;Alu	0.00342466
chr4	8154184	8154501	DEL	chr4;8153955;8154261;AluY;SINE;-;Alu;79	chr4;8154271;8154579;AluSc5;SINE;-;Alu;232	TEMR_SAME;Alu	0.00342466
chr4	8630223	8635870	DEL	chr4;8629937;8630250;AluY;SINE;+;Alu;29	chr4;8635579;8635894;AluY;SINE;+;Alu;293	TEMR_SAME;Alu	0.010274
chr4	9420294	9421637	DEL	chr4;9420254;9420513;AluSc8;SINE;+;Alu;221	chr4;9421559;9421869;AluY;SINE;+;Alu;80	TEMR_SAME;Alu	0.00342466
chr4	9575353	9575823	DEL	chr4;9574524;9575539;L1M2;LINE;-;L1;188	chr4;9575564;9576716;L1M2;LINE;-;L1;261	TEMR_SAME;L1	0.174658
chr4	9621990	9629138	DEL	chr4;9619632;9624085;L1PA4;LINE;+;L1;2097	chr4;9628902;9631208;L1PA4;LINE;+;L1;238	TEMR_SAME;L1	0.0924658
chr4	9623206	9630356	DEL	chr4;9619632;9624085;L1PA4;LINE;+;L1;881	chr4;9628902;9631208;L1PA4;LINE;+;L1;1456	TEMR_SAME;L1	0.010274
chr4	9636979	9637195	DEL	chr4;9636780;9637085;AluJo;SINE;+;Alu;108	chr4;9637099;9637402;AluY;SINE;+;Alu;98	TEMR_SAME;Alu	0.00342466
chr4	10390810	10400541	DEL	chr4;10389977;10392797;L1MA3;LINE;-;L1;1989	chr4;10400469;10400785;L1MEd;LINE;-;L1;74	TEMR_SAME;L1	0.10274
chr4	16942614	16949119	DEL	chr4;16942562;16942629;MLT1C;LTR;-;ERVL-MaLR;17	chr4;16949113;16949511;MLT1C;LTR;-;ERVL-MaLR;8	TEMR_SAME;ERVL-MaLR	0.243151
chr4	22494061	22495764	DEL	chr4;22493922;22494220;AluSx3;SINE;+;Alu;161	chr4;22495626;22495921;AluY;SINE;+;Alu;140	TEMR_SAME;Alu	0.010274
chr4	25469505	25470969	DEL	chr4;25469242;25469532;AluSg;SINE;-;Alu;29	chr4;25470720;25471017;AluSc;SINE;-;Alu;251	TEMR_SAME;Alu	0.0136986
chr4	25563035	25564086	DEL	chr4;25562783;25563099;AluSg;SINE;-;Alu;66	chr4;25563843;25564151;AluSq2;SINE;-;Alu;245	TEMR_SAME;Alu	0.00342466
chr4	25579266	25579728	DEL	chr4;25579027;25579318;AluSz;SINE;-;Alu;54	chr4;25579488;25579781;AluSx3;SINE;-;Alu;242	TEMR_SAME;Alu	0.0958904
chr4	26255295	26255692	DEL	chr4;26255122;26255426;AluY;SINE;+;Alu;133	chr4;26255520;26255830;AluYm1;SINE;+;Alu;174	TEMR_SAME;Alu	0.00342466
chr4	28760040	28765023	DEL	chr4;28759395;28761171;L1MCa;LINE;+;L1;1133	chr4;28764317;28765749;L1PA16;LINE;+;L1;708	TEMR_SAME;L1	0.00342466
chr4	30149795	30150811	DEL	chr4;30149571;30149909;LTR7;LTR;+;ERV1;116	chr4;30150588;30150986;LTR7;LTR;+;ERV1;225	TEMR_SAME;ERV1	0.0616438
chr4	33659718	33660353	DEL	chr4;33659698;33659865;AluSx;SINE;+;Alu;149	chr4;33660256;33660561;AluY;SINE;-;Alu;99	TEMR_OPP;Alu	0.0273973
chr4	33767272	33767446	DEL	chr4;33766770;33767355;L1ME3C;LINE;+;L1;85	chr4;33767438;33767491;L1ME3G;LINE;-;L1;10	TEMR_OPP;L1	0.0856164
chr4	34624319	34632513	DEL	chr4;34622245;34625912;L1PA4;LINE;-;L1;1595	chr4;34630887;34633142;L1MA1;LINE;+;L1;1628	TEMR_OPP;L1	0.00342466
chr4	34778418	34827316	DEL	chr4;34778120;34778418;AluY;SINE;+;Alu;2	chr4;34827197;34827318;AluYg6;SINE;-;Alu;121	TEMR_OPP;Alu	0.270548
chr4	37312344	37314015	DEL	chr4;37310632;37313612;L1PA3;LINE;-;L1;1270	chr4;37313995;37316671;L1M4a2;LINE;-;L1;22	TEMR_SAME;L1	0.0924658
chr4	38262656	38263848	DEL	chr4;38262535;38262842;AluY;SINE;-;Alu;188	chr4;38263731;38264032;AluSx4;SINE;-;Alu;119	TEMR_SAME;Alu	0.191781
chr4	39422871	39424737	DEL	chr4;39422765;39423066;AluSz;SINE;-;Alu;197	chr4;39424626;39424928;AluSz;SINE;-;Alu;113	TEMR_SAME;Alu	0.0342466
chr4	39582393	39587669	DEL	chr4;39582382;39582679;AluSq;SINE;+;Alu;288	chr4;39587634;39587769;AluJr4;SINE;+;Alu;37	TEMR_SAME;Alu	0.00684932
chr4	39773191	39773642	DEL	chr4;39773187;39773496;AluSc8;SINE;+;Alu;307	chr4;39773639;39773924;AluY;SINE;+;Alu;5	TEMR_SAME;Alu	0.00342466
chr4	39969582	39971192	DEL	chr4;39969386;39969679;AluSq2;SINE;+;Alu;99	chr4;39971146;39971455;AluY;SINE;-;Alu;48	TEMR_OPP;Alu	0.0239726
chr4	39993185	39996112	DEL	chr4;39992908;39993219;AluSx3;SINE;-;Alu;36	chr4;39996105;39996147;AluYk11;SINE;-;Alu;9	TEMR_SAME;Alu	0.0342466
chr4	40008979	40009294	DEL	chr4;40008745;40009054;AluSx;SINE;-;Alu;77	chr4;40009077;40009369;AluSq10;SINE;-;Alu;219	TEMR_SAME;Alu	0.174658
chr4	40386565	40386884	DEL	chr4;40386326;40386613;AluSp;SINE;-;Alu;50	chr4;40386632;40386933;AluSz;SINE;-;Alu;254	TEMR_SAME;Alu	0.00342466
chr4	40633734	40635312	DEL	chr4;40633446;40633753;AluSg;SINE;-;Alu;21	chr4;40635037;40635332;AluSg;SINE;-;Alu;277	TEMR_SAME;Alu	0.0171233
chr4	42231519	42231856	DEL	chr4;42231234;42231538;AluYk3;SINE;-;Alu;21	chr4;42231586;42231877;AluSc;SINE;-;Alu;272	TEMR_SAME;Alu	0.00684932
chr4	42652889	42653035	DEL	chr4;42652570;42652912;THE1B;LTR;+;ERVL-MaLR;25	chr4;42652968;42653060;THE1B;LTR;+;ERVL-MaLR;69	TEMR_SAME;ERVL-MaLR	0.0958904
chr4	42760660	42767524	DEL	chr4;42760330;42760768;L1PA16;LINE;+;L1;110	chr4;42767249;42772428;L1PB1;LINE;+;L1;277	TEMR_SAME;L1	0.592466
chr4	44189330	44189437	DEL	chr4;44189134;44189398;L3;LINE;-;CR1;70	chr4;44189427;44189506;L3;LINE;-;CR1;12	TEMR_SAME;CR1	0.558219
chr4	49216017	49218892	DEL	chr4;49215763;49216077;MSTA-int;LTR;-;ERVL-MaLR;62	chr4;49218616;49218953;MSTA-int;LTR;-;ERVL-MaLR;278	TEMR_SAME;ERVL-MaLR	0.171233
chr4	52736577	52737390	DEL	chr4;52736329;52736613;AluSq2;SINE;-;Alu;38	chr4;52737121;52737426;AluSc8;SINE;-;Alu;271	TEMR_SAME;Alu	0.00342466
chr4	53203252	53215869	DEL	chr4;53201026;53203320;L1PA4;LINE;-;L1;70	chr4;53213660;53219784;L1PA5;LINE;-;L1;2211	TEMR_SAME;L1	0.0205479
chr4	55400534	55402887	DEL	chr4;55400463;55400735;AluY;SINE;-;Alu;203	chr4;55402795;55403089;AluY;SINE;-;Alu;94	TEMR_SAME;Alu	0.0924658
chr4	55603178	55604231	DEL	chr4;55602997;55603311;AluSx;SINE;-;Alu;135	chr4;55604061;55604354;AluSx1;SINE;-;Alu;172	TEMR_SAME;Alu	0.00342466
chr4	56670890	56672431	DEL	chr4;56670714;56670977;AluSq2;SINE;+;Alu;89	chr4;56672256;56672568;AluSz6;SINE;+;Alu;177	TEMR_SAME;Alu	0.00684932
chr4	56673800	56678540	DEL	chr4;56673729;56674004;AluSx;SINE;-;Alu;206	chr4;56678438;56678745;AluSx1;SINE;-;Alu;104	TEMR_SAME;Alu	0.0582192
chr4	56690733	56691727	DEL	chr4;56690458;56690976;MLT1G3;LTR;-;ERVL-MaLR;245	chr4;56691461;56691921;MLT1C;LTR;-;ERVL-MaLR;268	TEMR_SAME;ERVL-MaLR	0.00342466
chr4	56839221	56840160	DEL	chr4;56839211;56839507;AluY;SINE;+;Alu;288	chr4;56840153;56840463;AluSz;SINE;+;Alu;9	TEMR_SAME;Alu	0.0205479
chr4	56894989	56895947	DEL	chr4;56894834;56895140;AluSx;SINE;-;Alu;153	chr4;56895802;56896100;AluSq2;SINE;-;Alu;147	TEMR_SAME;Alu	0.00342466
chr4	56917940	56918244	DEL	chr4;56917770;56918068;AluY;SINE;+;Alu;130	chr4;56918209;56918514;AluJb;SINE;+;Alu;37	TEMR_SAME;Alu	0.0171233
chr4	57730649	57730798	DEL	chr4;57730586;57730651;LTR16C;LTR;+;ERVL;4	chr4;57730680;57730913;LTR16C;LTR;+;ERVL;120	TEMR_SAME;ERVL	0.00342466
chr4	57812012	57812920	DEL	chr4;57811954;57812530;MLT1H-int;LTR;-;ERVL-MaLR;520	chr4;57812674;57813037;MLT1H;LTR;-;ERVL-MaLR;248	TEMR_SAME;ERVL-MaLR	0.00342466
chr4	59423014	59430601	DEL	chr4;59419693;59425790;L1PA5;LINE;+;L1;2778	chr4;59430466;59433382;L1PA5;LINE;+;L1;137	TEMR_SAME;L1	0.0582192
chr4	61764341	61769665	DEL	chr4;61764217;61764699;LTR7;LTR;-;ERV1;360	chr4;61769542;61770025;LTR7;LTR;-;ERV1;125	TEMR_SAME;ERV1	0.010274
chr4	64802310	64832923	DEL	chr4;64799486;64805261;L1PA6;LINE;+;L1;2953	chr4;64832572;64833666;L1PB;LINE;-;L1;353	TEMR_OPP;L1	0.00342466
chr4	67282112	67285952	DEL	chr4;67281948;67283375;LTR12C;LTR;-;ERV1;1265	chr4;67285663;67287251;LTR12C;LTR;-;ERV1;291	TEMR_SAME;ERV1	0.00342466
chr4	69350060	69353177	DEL	chr4;69349310;69350366;L1M1;LINE;-;L1;308	chr4;69351416;69353373;L1M1;LINE;-;L1;1763	TEMR_SAME;L1	0.0437956
chr4	69363694	69364941	DEL	chr4;69363214;69364188;L1MB2;LINE;+;L1;496	chr4;69364441;69366100;L1PA8A;LINE;-;L1;502	TEMR_OPP;L1	0.191781
chr4	69601766	69607083	DEL	chr4;69600999;69601919;L1PBa;LINE;+;L1;155	chr4;69603386;69608577;L1PA4;LINE;+;L1;3699	TEMR_SAME;L1	0.386986
chr4	70110585	70112408	DEL	chr4;70110560;70110721;L1ME3C;LINE;-;L1;138	chr4;70111422;70113563;L1PA5;LINE;-;L1;988	TEMR_SAME;L1	0.00342466
chr4	72686530	72695382	DEL	chr4;72686527;72686749;L1P3;LINE;+;L1;221	chr4;72694790;72695709;L1PA4;LINE;+;L1;594	TEMR_SAME;L1	0.0993151
chr4	75695864	75697823	DEL	chr4;75695692;75696001;AluSq;SINE;+;Alu;139	chr4;75697651;75697961;AluSz;SINE;+;Alu;174	TEMR_SAME;Alu	0.00342466
chr4	75821862	75823398	DEL	chr4;75821673;75821967;AluY;SINE;-;Alu;107	chr4;75823206;75823503;AluSx3;SINE;-;Alu;194	TEMR_SAME;Alu	0.212329
chr4	76042805	76050165	DEL	chr4;76042531;76043850;LTR12C;LTR;-;ERV1;1047	chr4;76049791;76051220;LTR12C;LTR;-;ERV1;376	TEMR_SAME;ERV1	0.00342466
chr4	76150170	76150278	DEL	chr4;76149984;76150205;MER30;DNA;+;hAT-Charlie;37	chr4;76150259;76150314;MER30;DNA;+;hAT-Charlie;21	TEMR_SAME;hAT-Charlie	0.0753425
chr4	76860590	76869551	DEL	chr4;76860327;76860634;AluY;SINE;+;Alu;46	chr4;76869322;76869581;AluY;SINE;+;Alu;231	TEMR_SAME;Alu	0.0273973
chr4	81188650	81189387	DEL	chr4;81187832;81189036;L1PA3;LINE;+;L1;388	chr4;81189388;81189769;L1PA3;LINE;+;L1;1	TEMR_SAME;L1	0.619863
chr4	82395365	82396574	DEL	chr4;82395330;82395467;L1MB8;LINE;+;L1;104	chr4;82396346;82396735;L1MB8;LINE;+;L1;230	TEMR_SAME;L1	0.010274
chr4	83312521	83312844	DEL	chr4;83312395;83312695;AluY;SINE;+;Alu;176	chr4;83312716;83313051;AluY;SINE;+;Alu;130	TEMR_SAME;Alu	0.00342466
chr4	84077959	84083815	DEL	chr4;84073472;84078520;L1PA2;LINE;+;L1;563	chr4;84083590;84084358;L1PA5;LINE;+;L1;227	TEMR_SAME;L1	0.00342466
chr4	89965001	89970286	DEL	chr4;89964792;89965194;LTR7;LTR;-;ERV1;195	chr4;89970078;89970429;LTR7;LTR;-;ERV1;210	TEMR_SAME;ERV1	0.0171233
chr4	91152723	91160085	DEL	chr4;91152476;91154664;L1PA5;LINE;-;L1;1943	chr4;91159902;91166068;L1PA6;LINE;-;L1;185	TEMR_SAME;L1	0.00342466
chr4	91240099	91241348	DEL	chr4;91240075;91240376;AluY;SINE;-;Alu;279	chr4;91241327;91241625;AluY;SINE;-;Alu;23	TEMR_SAME;Alu	0.695205
chr4	92271899	92277607	DEL	chr4;92271491;92271939;LTR7;LTR;-;ERV1;42	chr4;92277197;92277648;LTR7;LTR;-;ERV1;412	TEMR_SAME;ERV1	0.00342466
chr4	92652615	92653018	DEL	chr4;92652394;92652677;AluJb;SINE;+;Alu;64	chr4;92653017;92653298;AluSg7;SINE;-;Alu;3	TEMR_OPP;Alu	0.0445205
chr4	98363399	98365537	DEL	chr4;98363206;98363505;AluJr;SINE;+;Alu;108	chr4;98365333;98365634;AluJb;SINE;+;Alu;206	TEMR_SAME;Alu	0.00342466
chr4	98759635	98761620	DEL	chr4;98759265;98759690;MLT1J2;LTR;+;ERVL-MaLR;57	chr4;98761578;98761676;MLT1B;LTR;+;ERVL-MaLR;44	TEMR_SAME;ERVL-MaLR	0.109589
chr4	100469477	100469654	DEL	chr4;100468659;100469559;L1M3;LINE;+;L1;84	chr4;100469567;100469966;L1PA13;LINE;-;L1;89	TEMR_OPP;L1	0.119863
chr4	100767752	100767998	DEL	chr4;100767588;100767779;L1M5;LINE;+;L1;29	chr4;100767832;100768026;L1MD;LINE;+;L1;168	TEMR_SAME;L1	0.0205479
chr4	102857775	102859926	DEL	chr4;102857713;102857991;AluSg;SINE;-;Alu;218	chr4;102859847;102860146;AluY;SINE;-;Alu;81	TEMR_SAME;Alu	0.00342466
chr4	103599380	103606746	DEL	chr4;103597457;103603496;L1PA4;LINE;-;L1;4118	chr4;103604829;103607047;L1PA3;LINE;-;L1;1919	TEMR_SAME;L1	0.00342466
chr4	103638470	103653576	DEL	chr4;103636544;103639603;L1PA4;LINE;+;L1;1135	chr4;103653497;103654706;L1PA4;LINE;+;L1;81	TEMR_SAME;L1	0.00684932
chr4	104095864	104104281	DEL	chr4;104091826;104098223;L1PA12;LINE;+;L1;2361	chr4;104103783;104105590;L1PB3;LINE;+;L1;500	TEMR_SAME;L1	0.00342466
chr4	107290888	107295737	DEL	chr4;107290578;107291010;LTR7;LTR;-;ERV1;124	chr4;107295473;107295851;LTR7;LTR;-;ERV1;266	TEMR_SAME;ERV1	0.00342466
chr4	108799896	108801058	DEL	chr4;108799708;108800008;AluSq2;SINE;-;Alu;114	chr4;108800951;108801171;AluSx;SINE;-;Alu;109	TEMR_SAME;Alu	0.260274
chr4	111715016	111715217	DEL	chr4;111714845;111715157;AluJb;SINE;+;Alu;143	chr4;111715218;111715359;AluJb;SINE;+;Alu;1	TEMR_SAME;Alu	0.133562
chr4	113297339	113298107	DEL	chr4;113297318;113297429;Tigger13a;DNA;-;TcMar-Tigger;92	chr4;113298063;113298231;Tigger13a;DNA;-;TcMar-Tigger;46	TEMR_SAME;TcMar-Tigger	0.00684932
chr4	116765358	116771012	DEL	chr4;116764689;116766644;L1MEf;LINE;+;L1;1288	chr4;116770939;116771300;L1PA16;LINE;-;L1;75	TEMR_OPP;L1	0.00342466
chr4	118622710	118623923	DEL	chr4;118622513;118622803;AluJr;SINE;-;Alu;95	chr4;118623686;118623973;AluJo;SINE;-;Alu;239	TEMR_SAME;Alu	0.00684932
chr4	119993873	119999422	DEL	chr4;119993663;119994116;LTR7;LTR;+;ERV1;245	chr4;119999220;119999666;LTR7;LTR;+;ERV1;204	TEMR_SAME;ERV1	0.00684932
chr4	120165932	120166136	DEL	chr4;120165823;120165938;L1PB3;LINE;+;L1;8	chr4;120166128;120166758;L1PB3;LINE;+;L1;10	TEMR_SAME;L1	0.859589
chr4	120200799	120201246	DEL	chr4;120196940;120200811;L1M1;LINE;+;L1;14	chr4;120201247;120201540;L1M1;LINE;+;L1;1	TEMR_SAME;L1	0.0650685
chr4	120280660	120281260	DEL	chr4;120280419;120280729;AluY;SINE;+;Alu;71	chr4;120281018;120281327;AluY;SINE;+;Alu;244	TEMR_SAME;Alu	0.00342466
chr4	124071356	124072579	DEL	chr4;124070493;124072051;L1MB2;LINE;+;L1;697	chr4;124072504;124078721;L1PA8A;LINE;+;L1;77	TEMR_SAME;L1	0.00342466
chr4	128706863	128707633	DEL	chr4;128706685;128706993;AluY;SINE;+;Alu;132	chr4;128707456;128707749;AluSg;SINE;+;Alu;179	TEMR_SAME;Alu	0.00342466
chr4	128777824	128778712	DEL	chr4;128777821;128778133;AluY;SINE;-;Alu;311	chr4;128778561;128778856;AluY;SINE;+;Alu;153	TEMR_OPP;Alu	0.0376712
chr4	132259585	132261827	DEL	chr4;132255580;132260145;L1PA5;LINE;+;L1;562	chr4;132261778;132262141;L1PA5;LINE;+;L1;51	TEMR_SAME;L1	0.44863
chr4	132699711	132703302	DEL	chr4;132699027;132699884;L1MB7;LINE;+;L1;175	chr4;132703185;132703320;L1PB1;LINE;+;L1;119	TEMR_SAME;L1	0.00684932
chr4	133256403	133261758	DEL	chr4;133256381;133256674;AluYe5;SINE;-;Alu;273	chr4;133261653;133261951;AluSg;SINE;-;Alu;107	TEMR_SAME;Alu	0.010274
chr4	133456041	133458701	DEL	chr4;133454801;133456500;ERV3-16A3_I-int;LTR;+;ERVL;461	chr4;133458566;133458812;MER73;LTR;+;ERVL;137	TEMR_SAME;ERVL	0.00342466
chr4	134514236	134514538	DEL	chr4;134513949;134514289;L1MEd;LINE;+;L1;55	chr4;134514486;134514603;L1MA9;LINE;+;L1;54	TEMR_SAME;L1	0.226027
chr4	134678235	134683440	DEL	chr4;134677936;134678346;LTR7;LTR;-;ERV1;113	chr4;134683145;134683552;LTR7;LTR;-;ERV1;297	TEMR_SAME;ERV1	0.00342466
chr4	137615671	137619439	DEL	chr4;137615615;137615908;AluSp;SINE;+;Alu;239	chr4;137619380;137619690;AluSp;SINE;+;Alu;61	TEMR_SAME;Alu	0.00684932
chr4	141184812	141185490	DEL	chr4;141183549;141184867;L1PA8;LINE;-;L1;57	chr4;141184893;141186388;L1PA8;LINE;-;L1;599	TEMR_SAME;L1	0.00342466
chr4	141862378	141862477	DEL	chr4;141862331;141862379;L1MDa;LINE;+;L1;3	chr4;141862390;141862597;L1MDa;LINE;+;L1;89	TEMR_SAME;L1	0.00684932
chr4	143663007	143666828	DEL	chr4;143659114;143665240;L1PA3;LINE;-;L1;2235	chr4;143666290;143666905;L1MB4;LINE;+;L1;540	TEMR_OPP;L1	0.00342466
chr4	145846428	145846765	DEL	chr4;145846205;145846500;AluY;SINE;+;Alu;74	chr4;145846534;145846837;AluSx;SINE;+;Alu;233	TEMR_SAME;Alu	0.123288
chr4	145998426	146006587	DEL	chr4;145997754;146000000;L1PA4;LINE;-;L1;1576	chr4;146005085;146006907;L1M2;LINE;-;L1;1504	TEMR_SAME;L1	0.35274
chr4	147723938	147724260	DEL	chr4;147723900;147724204;AluSg;SINE;-;Alu;268	chr4;147724219;147724527;AluSx1;SINE;-;Alu;43	TEMR_SAME;Alu	0.00342466
chr4	150271535	150271676	DEL	chr4;150270912;150271541;L1PA7;LINE;+;L1;8	chr4;150271554;150277428;L1PA7;LINE;+;L1;124	TEMR_SAME;L1	0.513699
chr4	150954410	150964466	DEL	chr4;150953346;150954775;SVA_B;Retroposon;+;SVA;367	chr4;150963149;150964838;SVA_B;Retroposon;+;SVA;1319	TEMR_SAME;SVA	0.184932
chr4	151240192	151241979	DEL	chr4;151240142;151240425;AluJo;SINE;+;Alu;235	chr4;151241921;151242199;AluJb;SINE;+;Alu;60	TEMR_SAME;Alu	0.0205479
chr4	156031466	156031958	DEL	chr4;156031214;156031502;AluSg7;SINE;-;Alu;38	chr4;156031686;156031991;AluSx;SINE;-;Alu;274	TEMR_SAME;Alu	0.00342466
chr4	156562665	156567419	DEL	chr4;156562492;156562799;AluSp;SINE;+;Alu;136	chr4;156567362;156567454;AluSp;SINE;+;Alu;59	TEMR_SAME;Alu	0.00342466
chr4	158733698	158736213	DEL	chr4;158733463;158733734;AluSz;SINE;-;Alu;38	chr4;158735972;158736274;AluSx;SINE;-;Alu;243	TEMR_SAME;Alu	0.00342466
chr4	158878864	158880159	DEL	chr4;158878033;158879267;L1MEd;LINE;+;L1;405	chr4;158879595;158880603;L1PA5;LINE;+;L1;566	TEMR_SAME;L1	0.0890411
chr4	159958711	159962917	DEL	chr4;159958534;159958753;L1MEf;LINE;-;L1;44	chr4;159961036;159966530;L1MA5;LINE;-;L1;1883	TEMR_SAME;L1	0.00342466
chr4	160054431	160059635	DEL	chr4;160054252;160054570;AluYb8;SINE;+;Alu;141	chr4;160059459;160059741;AluY;SINE;+;Alu;178	TEMR_SAME;Alu	0.00342466
chr4	160177802	160177969	DEL	chr4;160177774;160177813;L1PA14;LINE;+;L1;13	chr4;160177942;160177981;L1PA14;LINE;+;L1;29	TEMR_SAME;L1	0.195205
chr4	160238951	160245631	DEL	chr4;160238651;160239219;L1ME2;LINE;-;L1;270	chr4;160245196;160248013;L1PBb;LINE;-;L1;437	TEMR_SAME;L1	0.00342466
chr4	164680081	164680275	DEL	chr4;164680064;164680167;L1MA9;LINE;-;L1;88	chr4;164680234;164680881;L1MA9;LINE;-;L1;43	TEMR_SAME;L1	0.0171233
chr4	165068003	165100163	DEL	chr4;165067696;165068003;AluYm1;SINE;-;Alu;2	chr4;165100159;165100457;AluSc5;SINE;-;Alu;6	TEMR_SAME;Alu	0.00684932
chr4	165081465	165083902	DEL	chr4;165081388;165081689;AluY;SINE;-;Alu;226	chr4;165083814;165084120;AluSx4;SINE;-;Alu;90	TEMR_SAME;Alu	0.64726
chr4	167097497	167098434	DEL	chr4;167097357;167097507;L1MCb;LINE;-;L1;12	chr4;167097955;167098445;L1MCb;LINE;-;L1;481	TEMR_SAME;L1	0.00342466
chr4	167341863	167345691	DEL	chr4;167341500;167341904;L1MEf;LINE;+;L1;43	chr4;167343516;167349561;L1PA3;LINE;-;L1;2177	TEMR_OPP;L1	0.0136986
chr4	167354126	167354792	DEL	chr4;167354057;167354128;Alu;SINE;+;Alu;4	chr4;167354499;167354798;AluSc8;SINE;+;Alu;295	TEMR_SAME;Alu	0.0136986
chr4	168977148	168979004	DEL	chr4;168976952;168977209;L1PBa;LINE;-;L1;63	chr4;168978324;168980453;L1PA15;LINE;+;L1;682	TEMR_OPP;L1	0.00342466
chr4	171607594	171608762	DEL	chr4;171607469;171608041;L1MDa;LINE;-;L1;449	chr4;171608744;171610520;L1PBa;LINE;+;L1;20	TEMR_OPP;L1	0.00342466
chr4	171724533	171726702	DEL	chr4;171722699;171725891;L1PA15;LINE;+;L1;1360	chr4;171726644;171726826;HAL1ME;LINE;+;L1;60	TEMR_SAME;L1	0.0650685
chr4	175567232	175567705	DEL	chr4;175567087;175567339;L1MC;LINE;+;L1;109	chr4;175567620;175568547;L1MB8;LINE;-;L1;87	TEMR_OPP;L1	0.00684932
chr4	175618166	175619106	DEL	chr4;175617907;175618663;L1ME3A;LINE;+;L1;499	chr4;175619069;175620345;L1ME3A;LINE;+;L1;39	TEMR_SAME;L1	0.00684932
chr4	177632733	177636662	DEL	chr4;177632724;177632853;L1ME1;LINE;-;L1;122	chr4;177636254;177636949;L1PREC2;LINE;-;L1;410	TEMR_SAME;L1	0.00342466
chr4	177672589	177690078	DEL	chr4;177672510;177672807;AluSc5;SINE;-;Alu;220	chr4;177690013;177690332;AluY;SINE;-;Alu;67	TEMR_SAME;Alu	0.0205479
chr4	179563853	179565425	DEL	chr4;179563743;179564025;L1MEg1;LINE;+;L1;174	chr4;179565417;179565589;HAL1b;LINE;-;L1;10	TEMR_OPP;L1	0.00684932
chr4	179877412	179878477	DEL	chr4;179877141;179877428;AluSx1;SINE;+;Alu;18	chr4;179878197;179878492;AluY;SINE;+;Alu;282	TEMR_SAME;Alu	0.00342466
chr4	180814587	180819878	DEL	chr4;180814323;180814634;AluY;SINE;-;Alu;49	chr4;180819638;180819926;AluSq2;SINE;-;Alu;242	TEMR_SAME;Alu	0.00342466
chr4	180834707	180835353	DEL	chr4;180834683;180834799;L2;LINE;-;L2;94	chr4;180835152;180835435;L2;LINE;+;L2;203	TEMR_OPP;L2	0.00684932
chr4	183065010	183067394	DEL	chr4;183064986;183065293;AluSc;SINE;+;Alu;285	chr4;183067370;183067491;AluJo;SINE;+;Alu;26	TEMR_SAME;Alu	0.0136986
chr4	183753115	183754574	DEL	chr4;183753003;183753300;AluY;SINE;-;Alu;187	chr4;183754454;183754761;AluY;SINE;-;Alu;122	TEMR_SAME;Alu	0.150685
chr4	185109554	185110990	DEL	chr4;185109322;185109626;AluSx;SINE;+;Alu;74	chr4;185110764;185111059;AluSg;SINE;+;Alu;228	TEMR_SAME;Alu	0.00684932
chr4	185237868	185239286	DEL	chr4;185237776;185238085;AluSx;SINE;+;Alu;219	chr4;185239200;185239500;AluY;SINE;+;Alu;88	TEMR_SAME;Alu	0.00342466
chr4	186292788	186293568	DEL	chr4;186292502;186292830;AluSc;SINE;+;Alu;44	chr4;186293336;186293607;AluYh3a3;SINE;+;Alu;234	TEMR_SAME;Alu	0.270548
chr4	186309919	186312931	DEL	chr4;186309895;186310195;AluSq2;SINE;+;Alu;278	chr4;186312909;186313203;AluSp;SINE;+;Alu;24	TEMR_SAME;Alu	0.00684932
chr4	186693362	186693689	DEL	chr4;186693319;186693518;MLT1H;LTR;+;ERVL-MaLR;158	chr4;186693542;186693752;MLT1H;LTR;+;ERVL-MaLR;149	TEMR_SAME;ERVL-MaLR	0.25
chr4	187764418	187764621	DEL	chr4;187764350;187764424;ERVL-B4-int;LTR;-;ERVL;8	chr4;187764554;187764632;ERVL-B4-int;LTR;-;ERVL;69	TEMR_SAME;ERVL	0.479452
chr4	188210935	188211357	DEL	chr4;188210646;188210955;AluSc;SINE;-;Alu;22	chr4;188211043;188211378;AluY;SINE;-;Alu;316	TEMR_SAME;Alu	0.0410959
chr4	188234373	188234931	DEL	chr4;188234321;188234623;AluSq2;SINE;+;Alu;252	chr4;188234879;188235168;AluSx1;SINE;+;Alu;54	TEMR_SAME;Alu	0.00342466
chr4	188276027	188276566	DEL	chr4;188275992;188276263;Tigger13a;DNA;+;TcMar-Tigger;238	chr4;188276554;188276958;Tigger13a;DNA;+;TcMar-Tigger;14	TEMR_SAME;TcMar-Tigger	0.0136986
chr4	188681517	188708430	DEL	chr4;188681218;188681517;AluY;SINE;+;Alu;2	chr4;188708431;188708703;AluY;SINE;+;Alu;1	TEMR_SAME;Alu	0.00342466
chr4	188931149	188939315	DEL	chr4;188930439;188933260;HUERS-P1-int;LTR;+;ERV1;2113	chr4;188939242;188939715;MER65-int;LTR;+;ERV1;75	TEMR_SAME;ERV1	0.00342466
chr4	189136844	189143117	DEL	chr4;189136541;189136860;THE1B;LTR;+;ERVL-MaLR;18	chr4;189143118;189143175;THE1B;LTR;+;ERVL-MaLR;1	TEMR_SAME;ERVL-MaLR	0.506849
chr4	190197566	190197749	DEL	chr4;190197561;190197629;MLT2B3;LTR;+;ERVL;65	chr4;190197654;190197879;MLT2B2;LTR;+;ERVL;97	TEMR_SAME;ERVL	0.0802469
chr5	702465	708501	DEL	chr5;702254;702470;MSTB-int;LTR;+;ERVL-MaLR;7	chr5;708501;709926;MSTB-int;LTR;+;ERVL-MaLR;2	TEMR_SAME;ERVL-MaLR	0.00342466
chr5	815096	822199	DEL	chr5;814970;815348;MLT1B;LTR;+;ERVL-MaLR;254	chr5;822074;822454;MLT1B;LTR;+;ERVL-MaLR;127	TEMR_SAME;ERVL-MaLR	0.00342466
chr5	1189697	1190083	DEL	chr5;1189602;1189899;AluSq;SINE;+;Alu;204	chr5;1190033;1190286;AluSg;SINE;+;Alu;52	TEMR_SAME;Alu	0.00342466
chr5	1618932	1619479	DEL	chr5;1618836;1619015;MLT2B4;LTR;+;ERVL;85	chr5;1619431;1620021;MLT2B4;LTR;+;ERVL;50	TEMR_SAME;ERVL	0.00342466
chr5	1694767	1695590	DEL	chr5;1694481;1694791;AluY;SINE;-;Alu;26	chr5;1695321;1695615;AluY;SINE;-;Alu;271	TEMR_SAME;Alu	0.00342466
chr5	2769309	2769525	DEL	chr5;2769229;2769479;L1MB7;LINE;-;L1;172	chr5;2769505;2770627;L1ME2;LINE;+;L1;22	TEMR_OPP;L1	0.5
chr5	3384042	3384190	DEL	chr5;3383888;3384089;AluSc8;SINE;-;Alu;49	chr5;3384109;3384238;AluY;SINE;-;Alu;83	TEMR_SAME;Alu	0.0273973
chr5	5036516	5036884	DEL	chr5;5036313;5036612;AluSc8;SINE;+;Alu;98	chr5;5036682;5036963;AluY;SINE;+;Alu;204	TEMR_SAME;Alu	0.00342466
chr5	7262630	7263914	DEL	chr5;7262336;7262742;LTR7;LTR;+;ERV1;114	chr5;7263579;7264028;LTR7;LTR;+;ERV1;337	TEMR_SAME;ERV1	0.321918
chr5	7907466	7907938	DEL	chr5;7907262;7907482;L1M3f;LINE;-;L1;18	chr5;7907498;7909627;L1M3f;LINE;-;L1;442	TEMR_SAME;L1	0.0239726
chr5	8125323	8125682	DEL	chr5;8125153;8125637;L1MA2;LINE;+;L1;316	chr5;8125669;8125917;L1MA1;LINE;+;L1;15	TEMR_SAME;L1	0.00342466
chr5	10273118	10274960	DEL	chr5;10273088;10273178;THE1C;LTR;-;ERVL-MaLR;62	chr5;10274645;10275022;THE1C;LTR;-;ERVL-MaLR;317	TEMR_SAME;ERVL-MaLR	0.441781
chr5	10526828	10532261	DEL	chr5;10526589;10526897;AluSx1;SINE;+;Alu;71	chr5;10532022;10532311;AluSx;SINE;+;Alu;241	TEMR_SAME;Alu	0.0273973
chr5	10573197	10574807	DEL	chr5;10573187;10573486;AluSc8;SINE;+;Alu;291	chr5;10574797;10575090;AluJr;SINE;+;Alu;12	TEMR_SAME;Alu	0.00342466
chr5	10574847	10575182	DEL	chr5;10574797;10575090;AluJr;SINE;+;Alu;245	chr5;10575142;10575438;AluSc;SINE;+;Alu;42	TEMR_SAME;Alu	0.520548
chr5	12708059	12708164	DEL	chr5;12707335;12708094;L2a;LINE;+;L2;37	chr5;12708120;12708200;L2a;LINE;+;L2;46	TEMR_SAME;L2	0.00342466
chr5	16869603	16870630	DEL	chr5;16869582;16869870;AluSx;SINE;+;Alu;269	chr5;16870613;16870908;AluSp;SINE;+;Alu;19	TEMR_SAME;Alu	0.0582192
chr5	16888257	16888899	DEL	chr5;16888246;16888611;AluSp;SINE;+;Alu;356	chr5;16888888;16889207;AluJb;SINE;+;Alu;13	TEMR_SAME;Alu	0.0273973
chr5	17077204	17078510	DEL	chr5;17077147;17077439;AluJb;SINE;+;Alu;237	chr5;17078443;17078747;AluSg;SINE;+;Alu;69	TEMR_SAME;Alu	0.00342466
chr5	17140544	17141111	DEL	chr5;17140330;17140629;AluSp;SINE;+;Alu;87	chr5;17141029;17141199;AluYh3;SINE;+;Alu;84	TEMR_SAME;Alu	0.00684932
chr5	17586866	17588633	DEL	chr5;17586820;17587111;AluSx;SINE;-;Alu;247	chr5;17588568;17588879;AluSx;SINE;-;Alu;67	TEMR_SAME;Alu	0.40411
chr5	18284687	18284792	DEL	chr5;18284531;18284789;AluSq2;SINE;+;Alu;104	chr5;18284793;18284940;AluSq2;SINE;+;Alu;1	TEMR_SAME;Alu	0.0239726
chr5	20090899	20091406	DEL	chr5;20090747;20091090;AluJb;SINE;+;Alu;193	chr5;20091203;20091512;AluJr;SINE;+;Alu;205	TEMR_SAME;Alu	0.00342466
chr5	25889694	25892278	DEL	chr5;25889549;25890128;LTR37-int;LTR;+;ERV1;436	chr5;25891788;25892455;PABL_A;LTR;+;ERV1;492	TEMR_SAME;ERV1	0.157534
chr5	25936019	25937128	DEL	chr5;25935267;25936059;L1PA4;LINE;-;L1;42	chr5;25936955;25938620;L1P1;LINE;-;L1;175	TEMR_SAME;L1	0.00342466
chr5	25991463	25991778	DEL	chr5;25991287;25991591;AluSx1;SINE;-;Alu;130	chr5;25991614;25991911;AluSc8;SINE;-;Alu;166	TEMR_SAME;Alu	0.0205479
chr5	31931322	31933074	DEL	chr5;31931030;31931321;AluSz;SINE;-;Alu;1	chr5;31932905;31933211;AluSq2;SINE;-;Alu;171	TEMR_SAME;Alu	0.00342466
chr5	32085198	32085692	DEL	chr5;32084948;32085250;AluSz;SINE;-;Alu;54	chr5;32085452;32085746;AluSx;SINE;-;Alu;242	TEMR_SAME;Alu	0.109589
chr5	32160991	32162415	DEL	chr5;32160785;32161093;AluY;SINE;+;Alu;104	chr5;32162210;32162505;AluY;SINE;+;Alu;207	TEMR_SAME;Alu	0.0684932
chr5	32260004	32261200	DEL	chr5;32259753;32260056;AluSz;SINE;+;Alu;54	chr5;32260951;32261239;AluSx1;SINE;+;Alu;251	TEMR_SAME;Alu	0.0239726
chr5	32606362	32606766	DEL	chr5;32606139;32606446;AluYm1;SINE;-;Alu;86	chr5;32606553;32606841;AluSg7;SINE;-;Alu;215	TEMR_SAME;Alu	0.0171233
chr5	37143762	37144235	DEL	chr5;37143651;37143952;AluSp;SINE;+;Alu;192	chr5;37144127;37144422;AluSc8;SINE;+;Alu;110	TEMR_SAME;Alu	0.0239726
chr5	37159152	37160946	DEL	chr5;37159094;37159410;AluYb8;SINE;-;Alu;260	chr5;37160671;37160970;AluY;SINE;-;Alu;277	TEMR_SAME;Alu	0.00342466
chr5	37471229	37473234	DEL	chr5;37471176;37471869;L1ME3A;LINE;-;L1;642	chr5;37472798;37473340;L1ME2;LINE;-;L1;438	TEMR_SAME;L1	0.0239726
chr5	40013062	40014517	DEL	chr5;40012899;40013491;L1PA5;LINE;+;L1;431	chr5;40014206;40015138;L1MEc;LINE;+;L1;313	TEMR_SAME;L1	0.00342466
chr5	43195395	43196365	DEL	chr5;43195380;43195680;AluJb;SINE;+;Alu;287	chr5;43196346;43196636;AluY;SINE;+;Alu;21	TEMR_SAME;Alu	0.00342466
chr5	43238210	43242967	DEL	chr5;43238039;43238342;AluY;SINE;-;Alu;134	chr5;43242805;43243100;AluSq2;SINE;-;Alu;164	TEMR_SAME;Alu	0.0171233
chr5	45156540	45159368	DEL	chr5;45156152;45156758;L1PA10;LINE;+;L1;220	chr5;45158420;45160461;L1PA13;LINE;-;L1;950	TEMR_OPP;L1	0.010274
chr5	45169098	45170363	DEL	chr5;45168986;45169097;L1MA10;LINE;-;L1;1	chr5;45169528;45170749;L1MA10;LINE;+;L1;837	TEMR_OPP;L1	0.0171233
chr5	50938546	50943629	DEL	chr5;50938064;50940352;L1PB2;LINE;+;L1;1808	chr5;50943518;50944774;L1PB2;LINE;+;L1;113	TEMR_SAME;L1	0.184932
chr5	51874326	51875073	DEL	chr5;51874229;51874601;L1MEf;LINE;-;L1;277	chr5;51874918;51875973;L1MEf;LINE;-;L1;157	TEMR_SAME;L1	0.0479452
chr5	52281271	52284472	DEL	chr5;52278728;52281569;L1PA4;LINE;+;L1;300	chr5;52284389;52284834;L1M5;LINE;+;L1;85	TEMR_SAME;L1	0.0650685
chr5	53370346	53386536	DEL	chr5;53370245;53371569;L1PA10;LINE;+;L1;1225	chr5;53385859;53386890;L1MCa;LINE;+;L1;679	TEMR_SAME;L1	0.00342466
chr5	53757714	53763712	DEL	chr5;53756087;53757897;L1PA6;LINE;+;L1;185	chr5;53762313;53763902;L1PA6;LINE;+;L1;1401	TEMR_SAME;L1	0.00342466
chr5	53759732	53760061	DEL	chr5;53759468;53759775;AluSz;SINE;-;Alu;45	chr5;53759831;53760107;AluSg;SINE;-;Alu;232	TEMR_SAME;Alu	0.010274
chr5	56123034	56124640	DEL	chr5;56122777;56123052;AluJb;SINE;-;Alu;20	chr5;56124496;56124805;AluSg;SINE;-;Alu;146	TEMR_SAME;Alu	0.00342466
chr5	57129185	57130932	DEL	chr5;57129090;57129387;AluSx;SINE;-;Alu;204	chr5;57130778;57131082;AluJo;SINE;-;Alu;156	TEMR_SAME;Alu	0.00342466
chr5	62425509	62427130	DEL	chr5;62425313;62425617;AluSq2;SINE;-;Alu;110	chr5;62426925;62427235;AluSq2;SINE;-;Alu;207	TEMR_SAME;Alu	0.00342466
chr5	67557163	67561907	DEL	chr5;67557161;67557283;L1MEf;LINE;-;L1;122	chr5;67561896;67562048;L1MEc;LINE;-;L1;13	TEMR_SAME;L1	0.00342466
chr5	68155531	68156571	DEL	chr5;68155452;68155755;AluY;SINE;+;Alu;226	chr5;68156493;68156794;AluY;SINE;+;Alu;80	TEMR_SAME;Alu	0.00342466
chr5	68201460	68202332	DEL	chr5;68201396;68201684;AluSx;SINE;-;Alu;226	chr5;68202268;68202556;AluSx3;SINE;-;Alu;66	TEMR_SAME;Alu	0.0684932
chr5	69142650	69144297	DEL	chr5;69142525;69142827;AluSq2;SINE;-;Alu;179	chr5;69144171;69144470;AluSc5;SINE;-;Alu;128	TEMR_SAME;Alu	0.00342466
chr5	69144826	69147769	DEL	chr5;69144650;69144956;AluSq2;SINE;-;Alu;132	chr5;69147580;69147901;AluSq2;SINE;-;Alu;191	TEMR_SAME;Alu	0.00342466
chr5	69638767	69656796	DEL	chr5;69638641;69638920;MLT1A;LTR;+;ERVL-MaLR;155	chr5;69656676;69656952;MLT1A;LTR;+;ERVL-MaLR;122	TEMR_SAME;ERVL-MaLR	0.00684932
chr5	70072861	70079170	DEL	chr5;70072840;70073146;AluYj4;SINE;+;Alu;287	chr5;70079151;70079451;AluSx;SINE;+;Alu;21	TEMR_SAME;Alu	0.025641
chr5	70125727	70125912	DEL	chr5;70125691;70125851;AluJb;SINE;+;Alu;126	chr5;70125877;70126172;AluSc8;SINE;+;Alu;37	TEMR_SAME;Alu	0.00543478
chr5	70996280	70996791	DEL	chr5;70995990;70996300;AluSz;SINE;+;Alu;22	chr5;70996504;70996813;AluY;SINE;+;Alu;289	TEMR_SAME;Alu	0.00699301
chr5	70997013	70997874	DEL	chr5;70996888;70997086;L1MB5;LINE;+;L1;75	chr5;70997456;70998001;L1MB5;LINE;+;L1;420	TEMR_SAME;L1	0.00347222
chr5	71009536	71015223	DEL	chr5;71009407;71009696;AluSz6;SINE;+;Alu;162	chr5;71015094;71015345;AluJr4;SINE;+;Alu;131	TEMR_SAME;Alu	0.0344828
chr5	71072796	71095376	DEL	chr5;71072664;71072957;AluSx4;SINE;+;Alu;163	chr5;71095362;71095496;AluJo;SINE;+;Alu;16	TEMR_SAME;Alu	0.00724638
chr5	73046103	73048914	DEL	chr5;73046060;73046366;AluJr;SINE;-;Alu;265	chr5;73048870;73049175;AluY;SINE;-;Alu;46	TEMR_SAME;Alu	0.00342466
chr5	73980062	73980195	DEL	chr5;73980058;73980102;Alu;SINE;-;Alu;42	chr5;73980196;73980499;AluSx3;SINE;-;Alu;1	TEMR_SAME;Alu	0.0616438
chr5	76369656	76371234	DEL	chr5;76369467;76369776;AluSq2;SINE;+;Alu;122	chr5;76371046;76371339;AluSc;SINE;+;Alu;190	TEMR_SAME;Alu	0.00342466
chr5	76393761	76394300	DEL	chr5;76393757;76394049;AluSz;SINE;+;Alu;290	chr5;76394292;76394592;AluY;SINE;+;Alu;10	TEMR_SAME;Alu	0.00342466
chr5	79369719	79370173	DEL	chr5;79369631;79369937;AluSq;SINE;+;Alu;220	chr5;79370088;79370387;AluY;SINE;+;Alu;87	TEMR_SAME;Alu	0.00342466
chr5	79581049	79586156	DEL	chr5;79581022;79581333;AluSc8;SINE;+;Alu;286	chr5;79586130;79586435;AluY;SINE;+;Alu;28	TEMR_SAME;Alu	0.00684932
chr5	80276782	80278085	DEL	chr5;80276588;80276853;AluSg;SINE;+;Alu;73	chr5;80277879;80278163;AluSx;SINE;+;Alu;208	TEMR_SAME;Alu	0.00342466
chr5	80618716	80618964	DEL	chr5;80618480;80618772;MLT1J2;LTR;+;ERVL-MaLR;58	chr5;80618923;80619032;MLT1J2;LTR;+;ERVL-MaLR;43	TEMR_SAME;ERVL-MaLR	0.00684932
chr5	81389770	81390744	DEL	chr5;81389518;81389826;AluSx;SINE;-;Alu;58	chr5;81390485;81390779;AluSx1;SINE;-;Alu;261	TEMR_SAME;Alu	0.0308219
chr5	82126829	82134770	DEL	chr5;82124301;82130808;L1PA7;LINE;-;L1;3981	chr5;82132250;82138678;L1PA7;LINE;-;L1;2522	TEMR_SAME;L1	0.00342466
chr5	82270256	82273655	DEL	chr5;82267749;82271274;Harlequin-int;LTR;-;ERV1;1020	chr5;82273283;82273743;LTR2B;LTR;-;ERV1;374	TEMR_SAME;ERV1	0.205479
chr5	82767607	82770333	DEL	chr5;82767340;82767704;THE1B;LTR;+;ERVL-MaLR;99	chr5;82770050;82770392;THE1D;LTR;+;ERVL-MaLR;285	TEMR_SAME;ERVL-MaLR	0.143836
chr5	84983054	84983697	DEL	chr5;84982974;84983264;AluJo;SINE;+;Alu;212	chr5;84983542;84983850;AluSx1;SINE;+;Alu;157	TEMR_SAME;Alu	0.0958904
chr5	86258192	86272352	DEL	chr5;86257806;86258614;L1MB2;LINE;+;L1;424	chr5;86272208;86272609;L1ME1;LINE;+;L1;146	TEMR_SAME;L1	0.00342466
chr5	86692675	86692812	DEL	chr5;86692084;86692766;Tigger4;DNA;-;TcMar-Tigger;93	chr5;86692794;86692908;Tigger4;DNA;-;TcMar-Tigger;20	TEMR_SAME;TcMar-Tigger	0.0136986
chr5	86844151	86846132	DEL	chr5;86843931;86844245;AluJr;SINE;+;Alu;96	chr5;86846133;86846227;AluJo;SINE;+;Alu;1	TEMR_SAME;Alu	0.00342466
chr5	87519240	87520159	DEL	chr5;87519087;87519239;HERVK9-int;LTR;+;ERVK;1	chr5;87519866;87520375;MER9a1;LTR;+;ERVK;295	TEMR_SAME;ERVK	0.00684932
chr5	87689134	87691622	DEL	chr5;87689013;87690105;L1MB1;LINE;-;L1;973	chr5;87690548;87691787;L1MB1;LINE;-;L1;1076	TEMR_SAME;L1	0.010274
chr5	91320783	91328414	DEL	chr5;91320530;91320835;AluSp;SINE;-;Alu;54	chr5;91328165;91328467;AluSg;SINE;-;Alu;251	TEMR_SAME;Alu	0.0479452
chr5	92200153	92201988	DEL	chr5;92199950;92200180;HAL1ME;LINE;-;L1;29	chr5;92201655;92202191;L1ME2;LINE;-;L1;335	TEMR_SAME;L1	0.00342466
chr5	93765617	93770874	DEL	chr5;93761070;93767199;L1PA4;LINE;+;L1;1584	chr5;93770234;93772466;L1PA3;LINE;+;L1;642	TEMR_SAME;L1	0.00342466
chr5	95876041	95877845	DEL	chr5;95876037;95876334;AluY;SINE;+;Alu;295	chr5;95877842;95878151;AluY;SINE;+;Alu;5	TEMR_SAME;Alu	0.0136986
chr5	100281114	100283297	DEL	chr5;100280853;100281408;L1PA3;LINE;-;L1;296	chr5;100283036;100284031;L1PA3;LINE;-;L1;263	TEMR_SAME;L1	0.00684932
chr5	102847354	102849472	DEL	chr5;102847213;102847443;AluSq2;SINE;+;Alu;91	chr5;102849274;102849585;AluSc8;SINE;+;Alu;200	TEMR_SAME;Alu	0.00342466
chr5	102932453	102932605	DEL	chr5;102932215;102932504;AluSx;SINE;+;Alu;53	chr5;102932598;102932653;Alu;SINE;+;Alu;9	TEMR_SAME;Alu	0.00342466
chr5	104063636	104065033	DEL	chr5;104063634;104064084;LTR7;LTR;-;ERV1;450	chr5;104064671;104070028;HERVH-int;LTR;-;ERV1;364	TEMR_SAME;ERV1	0.00684932
chr5	104063647	104070042	DEL	chr5;104063634;104064084;LTR7;LTR;-;ERV1;439	chr5;104070030;104070481;LTR7;LTR;-;ERV1;14	TEMR_SAME;ERV1	0.00684932
chr5	104074201	104075591	DEL	chr5;104072863;104074219;L1MEg;LINE;-;L1;20	chr5;104074362;104080381;L1PA2;LINE;-;L1;1231	TEMR_SAME;L1	0.00342466
chr5	106892177	106899322	DEL	chr5;106891842;106893242;L1PA4;LINE;-;L1;1067	chr5;106898992;106905178;L1PA3;LINE;-;L1;332	TEMR_SAME;L1	0.010274
chr5	107557222	107557322	DEL	chr5;107557122;107557260;L2b;LINE;+;L2;40	chr5;107557319;107557361;L2b;LINE;+;L2;5	TEMR_SAME;L2	0.356164
chr5	109281929	109283856	DEL	chr5;109280187;109282199;L1PBa;LINE;+;L1;272	chr5;109283690;109286320;L1PBa;LINE;+;L1;168	TEMR_SAME;L1	0.0205479
chr5	111568117	111578040	DEL	chr5;111565588;111570207;L1PA4;LINE;-;L1;2092	chr5;111575512;111580844;L1PA3;LINE;-;L1;2530	TEMR_SAME;L1	0.0342466
chr5	113000208	113000317	DEL	chr5;113000093;113000257;AluJb;SINE;-;Alu;51	chr5;113000279;113000367;AluJb;SINE;-;Alu;40	TEMR_SAME;Alu	0.00342466
chr5	114871877	114881360	DEL	chr5;114866428;114872869;L1PA11;LINE;+;L1;994	chr5;114875894;114882391;L1PA7;LINE;+;L1;5468	TEMR_SAME;L1	0.0171233
chr5	114919235	114922544	INV	chr5;114914687;114919563;L1PA3;LINE;-;L1;330	chr5;114921748;114923027;L1MC1;LINE;+;L1;798	TEMR_OPP;L1	0.0308219
chr5	114919525	114921817	DEL	chr5;114914687;114919563;L1PA3;LINE;-;L1;40	chr5;114921748;114923027;L1MC1;LINE;+;L1;71	TEMR_OPP;L1	0.0445205
chr5	114922616	114923678	DEL	chr5;114921748;114923027;L1MC1;LINE;+;L1;413	chr5;114923399;114924262;L1MC1;LINE;+;L1;281	TEMR_SAME;L1	0.0273973
chr5	114924442	114925715	DEL	chr5;114924405;114924830;L1MB3;LINE;+;L1;390	chr5;114925262;114926839;L1MB3;LINE;+;L1;455	TEMR_SAME;L1	0.304795
chr5	114989659	114999294	DEL	chr5;114989527;114990435;LTR12D;LTR;+;ERV1;778	chr5;114999162;114999979;LTR12D;LTR;+;ERV1;134	TEMR_SAME;ERV1	0.106164
chr5	115967524	115969313	DEL	chr5;115966623;115968432;L1MD3;LINE;-;L1;910	chr5;115969183;115969515;L1MD3;LINE;-;L1;132	TEMR_SAME;L1	0.00342466
chr5	121313817	121316651	DEL	chr5;121313709;121314275;L1MEb;LINE;-;L1;460	chr5;121316111;121317661;L1PA13;LINE;-;L1;542	TEMR_SAME;L1	0.14726
chr5	121377682	121378594	DEL	chr5;121377467;121377795;L1MC5a;LINE;-;L1;115	chr5;121378397;121379078;L1M2b;LINE;+;L1;199	TEMR_OPP;L1	0.00342466
chr5	122637582	122642560	DEL	chr5;122637545;122637855;AluSx;SINE;-;Alu;275	chr5;122642534;122642834;AluSz;SINE;-;Alu;28	TEMR_SAME;Alu	0.00342466
chr5	125693107	125693237	DEL	chr5;125692804;125693133;THE1B;LTR;+;ERVL-MaLR;28	chr5;125693208;125693597;MLT1A;LTR;-;ERVL-MaLR;31	TEMR_OPP;ERVL-MaLR	0.0547945
chr5	126690292	126690800	DEL	chr5;126690030;126690320;AluSx;SINE;+;Alu;30	chr5;126690538;126690848;AluSx1;SINE;+;Alu;264	TEMR_SAME;Alu	0.00342466
chr5	126784880	126785203	DEL	chr5;126784658;126784961;AluY;SINE;-;Alu;83	chr5;126784979;126785285;AluSc;SINE;-;Alu;226	TEMR_SAME;Alu	0.00342466
chr5	126790294	126791970	DEL	chr5;126790106;126790405;AluSz6;SINE;-;Alu;113	chr5;126791788;126792082;AluSx1;SINE;-;Alu;184	TEMR_SAME;Alu	0.0136986
chr5	126859429	126866105	DEL	chr5;126859423;126859715;AluY;SINE;+;Alu;288	chr5;126866100;126866389;AluSx1;SINE;+;Alu;7	TEMR_SAME;Alu	0.010274
chr5	126892523	126906049	DEL	chr5;126890286;126896333;L1PA3;LINE;-;L1;3812	chr5;126903810;126909817;L1PA3;LINE;-;L1;2241	TEMR_SAME;L1	0.00684932
chr5	127122685	127123122	DEL	chr5;127122429;127122711;ERV3-16A3_I-int;LTR;+;ERVL;28	chr5;127123012;127123399;ERV3-16A3_I-int;LTR;+;ERVL;112	TEMR_SAME;ERVL	0.39726
chr5	129286891	129298526	DEL	chr5;129285246;129291357;L1PA4;LINE;-;L1;4468	chr5;129296875;129299250;L1PA5;LINE;-;L1;1653	TEMR_SAME;L1	0.010274
chr5	129545578	129548368	DEL	chr5;129545494;129546338;L1PA2;LINE;+;L1;762	chr5;129547547;129549123;L1PA4;LINE;+;L1;823	TEMR_SAME;L1	0.0958904
chr5	132672233	132672604	DEL	chr5;132671983;132672261;AluJb;SINE;+;Alu;30	chr5;132672367;132672671;AluY;SINE;+;Alu;239	TEMR_SAME;Alu	0.0136986
chr5	132851779	132852172	DEL	chr5;132851501;132851861;AluSx3;SINE;+;Alu;84	chr5;132851940;132852249;AluSz;SINE;+;Alu;234	TEMR_SAME;Alu	0.00342466
chr5	133137714	133139330	DEL	chr5;133137638;133137936;AluY;SINE;-;Alu;224	chr5;133139242;133139553;AluSz;SINE;-;Alu;90	TEMR_SAME;Alu	0.00342466
chr5	133902192	133903413	DEL	chr5;133902183;133902468;AluSx1;SINE;+;Alu;278	chr5;133903405;133903709;AluY;SINE;+;Alu;10	TEMR_SAME;Alu	0.0410959
chr5	134269383	134269856	DEL	chr5;134269119;134269431;AluSc8;SINE;-;Alu;50	chr5;134269594;134269905;AluSp;SINE;-;Alu;264	TEMR_SAME;Alu	0.00684932
chr5	136541072	136545094	DEL	chr5;136540942;136541374;LTR7Y;LTR;-;ERV1;304	chr5;136544967;136545393;LTR7Y;LTR;-;ERV1;129	TEMR_SAME;ERV1	0.0273973
chr5	137518986	137520701	DEL	chr5;137518892;137519192;AluSz;SINE;-;Alu;208	chr5;137520621;137520766;AluSz6;SINE;-;Alu;82	TEMR_SAME;Alu	0.969178
chr5	138108229	138108445	DEL	chr5;138108198;138108373;AluYh3;SINE;-;Alu;146	chr5;138108383;138108722;AluY;SINE;-;Alu;64	TEMR_SAME;Alu	0.00684932
chr5	138196835	138197749	DEL	chr5;138196589;138196879;AluY;SINE;-;Alu;46	chr5;138197491;138197794;AluSx4;SINE;-;Alu;260	TEMR_SAME;Alu	0.0582192
chr5	138271602	138272036	DEL	chr5;138271574;138271876;AluJb;SINE;-;Alu;276	chr5;138271998;138272305;AluY;SINE;-;Alu;40	TEMR_SAME;Alu	0.130137
chr5	138471796	138481211	DEL	chr5;138471547;138471848;AluSx1;SINE;-;Alu;54	chr5;138480963;138481262;AluSx;SINE;-;Alu;250	TEMR_SAME;Alu	0.00342466
chr5	138535049	138535897	DEL	chr5;138534961;138535249;AluSx;SINE;-;Alu;202	chr5;138535738;138535900;AluSx;SINE;+;Alu;161	TEMR_OPP;Alu	0.00342466
chr5	138537921	138538305	DEL	chr5;138537895;138538189;AluSp;SINE;-;Alu;270	chr5;138538202;138538489;AluSz;SINE;-;Alu;105	TEMR_SAME;Alu	0.116438
chr5	138729947	138740729	DEL	chr5;138729709;138729993;AluSq2;SINE;-;Alu;48	chr5;138740457;138740776;AluSz;SINE;-;Alu;274	TEMR_SAME;Alu	0.00684932
chr5	139359427	139363017	DEL	chr5;139359142;139359436;AluSz;SINE;-;Alu;11	chr5;139362958;139363256;AluSx;SINE;+;Alu;61	TEMR_OPP;Alu	0.010274
chr5	139363186	139363640	DEL	chr5;139362958;139363256;AluSx;SINE;+;Alu;72	chr5;139363439;139363714;AluJo;SINE;+;Alu;203	TEMR_SAME;Alu	0.010274
chr5	139526175	139531396	DEL	chr5;139525865;139526346;LTR2B;LTR;+;ERV1;173	chr5;139531086;139531564;LTR2B;LTR;+;ERV1;312	TEMR_SAME;ERV1	0.00342466
chr5	141691031	141691162	DEL	chr5;141690604;141691130;ERVL-E-int;LTR;-;ERVL;101	chr5;141691162;141691521;ERVL-E-int;LTR;-;ERVL;2	TEMR_SAME;ERVL	0.0171233
chr5	142372725	142373116	DEL	chr5;142372551;142372839;AluYm1;SINE;+;Alu;116	chr5;142372942;142373230;AluSq2;SINE;+;Alu;176	TEMR_SAME;Alu	0.0205479
chr5	142617116	142620168	DEL	chr5;142617082;142617378;AluSx;SINE;+;Alu;264	chr5;142620135;142620428;AluY;SINE;+;Alu;35	TEMR_SAME;Alu	0.00684932
chr5	143284951	143285080	DEL	chr5;143284736;143285015;L1MEc;LINE;+;L1;66	chr5;143285078;143285213;L1MEc;LINE;+;L1;4	TEMR_SAME;L1	0.0719178
chr5	145415618	145419066	DEL	chr5;145415281;145416204;L1PA3;LINE;-;L1;588	chr5;145418732;145424748;L1PA2;LINE;-;L1;336	TEMR_SAME;L1	0.00342466
chr5	146412871	146413845	DEL	chr5;146412610;146412919;AluSx4;SINE;-;Alu;50	chr5;146413592;146413894;AluSx;SINE;-;Alu;255	TEMR_SAME;Alu	0.136986
chr5	147868556	147870560	DEL	chr5;147868202;147868587;HERVH-int;LTR;+;ERV1;33	chr5;147870446;147870675;HERVH-int;LTR;-;ERV1;116	TEMR_OPP;ERV1	0.00342466
chr5	149881851	149882854	DEL	chr5;149881771;149882051;AluJb;SINE;+;Alu;202	chr5;149882775;149883084;AluSx1;SINE;+;Alu;81	TEMR_SAME;Alu	0.0136986
chr5	149997383	149997805	DEL	chr5;149997279;149997568;AluSq2;SINE;+;Alu;187	chr5;149997677;149997981;AluY;SINE;+;Alu;130	TEMR_SAME;Alu	0.0171233
chr5	151501246	151503430	DEL	chr5;151501218;151501308;MIRb;SINE;-;MIR;64	chr5;151503401;151503493;MIRb;SINE;-;MIR;31	TEMR_SAME;MIR	0.256849
chr5	153040581	153041496	DEL	chr5;153039933;153040624;L1PA8A;LINE;+;L1;45	chr5;153041415;153043627;L1PA7;LINE;-;L1;83	TEMR_OPP;L1	0.0376712
chr5	154423027	154427455	DEL	chr5;154422885;154424526;L1PA16;LINE;+;L1;1501	chr5;154427066;154427548;L1PA16;LINE;+;L1;391	TEMR_SAME;L1	0.00684932
chr5	154425815	154427643	DEL	chr5;154425714;154426013;AluSx1;SINE;+;Alu;200	chr5;154427548;154427858;AluSg4;SINE;+;Alu;97	TEMR_SAME;Alu	0.219178
chr5	154664635	154668040	DEL	chr5;154664590;154664897;AluSx;SINE;-;Alu;264	chr5;154668006;154668302;AluSp;SINE;-;Alu;36	TEMR_SAME;Alu	0.00342466
chr5	155698985	155703419	DEL	chr5;155696193;155700296;ERVL-E-int;LTR;+;ERVL;1313	chr5;155702971;155703671;HERV16-int;LTR;-;ERVL;450	TEMR_OPP;ERVL	0.00684932
chr5	156048921	156063029	DEL	chr5;156047825;156049531;L1PA4;LINE;-;L1;612	chr5;156061919;156067966;L1HS;LINE;-;L1;1112	TEMR_SAME;L1	0.0547945
chr5	156658444	156666655	DEL	chr5;156657705;156658673;LTR5_Hs;LTR;-;ERVK;231	chr5;156665917;156666885;LTR5_Hs;LTR;-;ERVK;740	TEMR_SAME;ERVK	0.109589
chr5	160145776	160146762	DEL	chr5;160145501;160145818;AluSx;SINE;+;Alu;44	chr5;160146634;160146801;AluJr;SINE;+;Alu;130	TEMR_SAME;Alu	0.00342466
chr5	161161792	161163297	DEL	chr5;161161671;161161849;AluSx3;SINE;-;Alu;59	chr5;161163187;161163496;AluSx4;SINE;-;Alu;112	TEMR_SAME;Alu	0.410959
chr5	162530741	162530741	INS	chr5;162530335;162530740;L1M4a2;LINE;+;L1;1	chr5;162530742;162531677;L1HS;LINE;-;L1;1	TEMR_OPP;L1	0.746575
chr5	163036471	163040016	DEL	chr5;163036352;163036715;THE1D;LTR;+;ERVL-MaLR;246	chr5;163039903;163040272;THE1C;LTR;+;ERVL-MaLR;115	TEMR_SAME;ERVL-MaLR	0.00342466
chr5	164238002	164239440	DEL	chr5;164237992;164238299;AluY;SINE;+;Alu;299	chr5;164239431;164239726;AluSq2;SINE;+;Alu;11	TEMR_SAME;Alu	0.0753425
chr5	167690376	167690595	DEL	chr5;167690284;167690399;MIRc;SINE;-;MIR;25	chr5;167690505;167690642;MIR3;SINE;+;MIR;92	TEMR_OPP;MIR	0.00342466
chr5	173174810	173186474	DEL	chr5;173174672;173174987;AluY;SINE;-;Alu;179	chr5;173186353;173186661;AluSq;SINE;-;Alu;123	TEMR_SAME;Alu	0.0136986
chr5	174639396	174640201	DEL	chr5;174639270;174639570;AluSp;SINE;+;Alu;176	chr5;174640074;174640385;AluY;SINE;+;Alu;129	TEMR_SAME;Alu	0.010274
chr5	174703016	174704999	DEL	chr5;174702762;174703064;AluSx;SINE;-;Alu;50	chr5;174704739;174705049;AluY;SINE;-;Alu;262	TEMR_SAME;Alu	0.178082
chr5	175018970	175019135	DEL	chr5;175018688;175019055;Kanga1d;DNA;+;TcMar-Tc2;87	chr5;175019095;175019305;Kanga1d;DNA;+;TcMar-Tc2;42	TEMR_SAME;TcMar-Tc2	0.126712
chr5	175925806	175934943	DEL	chr5;175925638;175925934;AluSx1;SINE;+;Alu;130	chr5;175934758;175935043;AluSq;SINE;-;Alu;187	TEMR_OPP;Alu	0.00342466
chr5	176062210	176062817	DEL	chr5;176062190;176062513;AluYm1;SINE;+;Alu;305	chr5;176062798;176063046;AluY;SINE;+;Alu;21	TEMR_SAME;Alu	0.109589
chr5	176077390	176080835	DEL	chr5;176077301;176077425;L1ME4b;LINE;-;L1;37	chr5;176078156;176084318;L1PA4;LINE;-;L1;2681	TEMR_SAME;L1	0.0445205
chr5	176207196	176207611	DEL	chr5;176207163;176207215;MSTA;LTR;-;ERVL-MaLR;21	chr5;176207579;176207631;MSTA;LTR;-;ERVL-MaLR;34	TEMR_SAME;ERVL-MaLR	0.0171233
chr5	176394545	176395861	DEL	chr5;176394535;176394828;AluSc8;SINE;+;Alu;285	chr5;176395853;176396148;AluSq;SINE;+;Alu;10	TEMR_SAME;Alu	0.00342466
chr5	176987002	176998245	DEL	chr5;176986937;176987236;AluSq2;SINE;+;Alu;236	chr5;176998202;176998485;AluSx;SINE;+;Alu;45	TEMR_SAME;Alu	0.00684932
chr5	177081542	177081873	DEL	chr5;177081309;177081622;AluSq;SINE;+;Alu;82	chr5;177081645;177081952;AluSx;SINE;+;Alu;230	TEMR_SAME;Alu	0.0650685
chr5	177106762	177108519	DEL	chr5;177106741;177107051;AluY;SINE;+;Alu;291	chr5;177108499;177108635;AluSx;SINE;+;Alu;22	TEMR_SAME;Alu	0.150685
chr5	177703591	177703694	DEL	chr5;177703571;177703643;MSTA;LTR;+;ERVL-MaLR;54	chr5;177703695;177703747;MSTA;LTR;+;ERVL-MaLR;1	TEMR_SAME;ERVL-MaLR	0.400685
chr5	177965272	177965520	DEL	chr5;177965083;177965384;AluSx;SINE;+;Alu;114	chr5;177965479;177965789;AluSc8;SINE;+;Alu;43	TEMR_SAME;Alu	0.00342466
chr5	178679826	178684837	DEL	chr5;178679740;178680041;AluSx3;SINE;+;Alu;217	chr5;178684755;178685046;AluSx3;SINE;+;Alu;84	TEMR_SAME;Alu	0.00342466
chr5	178682060	178686409	DEL	chr5;178682040;178682174;AluSg;SINE;-;Alu;116	chr5;178686338;178686634;AluSc8;SINE;+;Alu;73	TEMR_OPP;Alu	0.0924658
chr5	179508840	179510656	DEL	chr5;179508664;179508978;AluY;SINE;+;Alu;140	chr5;179510480;179510788;AluY;SINE;+;Alu;178	TEMR_SAME;Alu	0.0205479
chr5	179637376	179639972	DEL	chr5;179637075;179637380;AluY;SINE;+;Alu;6	chr5;179639688;179639999;AluY;SINE;+;Alu;286	TEMR_SAME;Alu	0.472603
chr5	179664089	179668013	DEL	chr5;179663881;179664176;AluSg;SINE;+;Alu;89	chr5;179667985;179668110;AluJr;SINE;-;Alu;30	TEMR_OPP;Alu	0.00342466
chr5	180415959	180420312	DEL	chr5;180415687;180416157;LTR7Y;LTR;-;ERV1;200	chr5;180420070;180420511;LTR7Y;LTR;-;ERV1;244	TEMR_SAME;ERV1	0.0993151
chr5	180420413	180421632	DEL	chr5;180420070;180420511;LTR7Y;LTR;-;ERV1;100	chr5;180421302;180421731;LTR7B;LTR;-;ERV1;332	TEMR_SAME;ERV1	0.0650685
chr5	180425895	180426786	DEL	chr5;180425782;180426063;AluY;SINE;-;Alu;170	chr5;180426676;180426959;AluY;SINE;-;Alu;112	TEMR_SAME;Alu	0.00342466
chr5	181133460	181136131	DEL	chr5;181133192;181133502;AluJr;SINE;-;Alu;44	chr5;181135884;181136179;AluSz;SINE;-;Alu;249	TEMR_SAME;Alu	0.0890411
chr5	181208683	181218562	DEL	chr5;181208667;181208976;AluY;SINE;+;Alu;295	chr5;181218547;181218855;AluY;SINE;+;Alu;17	TEMR_SAME;Alu	0.00342466
chr5	181253074	181254412	DEL	chr5;181253035;181253334;AluSp;SINE;-;Alu;262	chr5;181254393;181254674;AluSc8;SINE;-;Alu;21	TEMR_SAME;Alu	0.270548
chr5	181472995	181473087	DEL	chr5;181472964;181473032;MLT2B3;LTR;+;ERVL;39	chr5;181473057;181473150;MLT2B3;LTR;+;ERVL;32	TEMR_SAME;ERVL	0.0445205
chr6	88674	89975	DEL	chr6;88229;88716;L1PA8A;LINE;+;L1;44	chr6;89903;90019;L1PA8;LINE;+;L1;74	TEMR_SAME;L1	0.0752212
chr6	1318872	1319675	DEL	chr6;1318789;1318924;AluSp;SINE;+;Alu;54	chr6;1319666;1319726;AluSp;SINE;+;Alu;11	TEMR_SAME;Alu	0.39726
chr6	1319662	1320599	DEL	chr6;1319460;1319662;AluSp;SINE;+;Alu;2	chr6;1320534;1320735;AluSp;SINE;+;Alu;67	TEMR_SAME;Alu	0.202055
chr6	2207108	2208126	DEL	chr6;2207099;2207494;MLT1J;LTR;-;ERVL-MaLR;388	chr6;2208118;2208258;MLT1J;LTR;-;ERVL-MaLR;10	TEMR_SAME;ERVL-MaLR	0.0308219
chr6	2996324	3030362	DEL	chr6;2996036;2996335;AluSp;SINE;+;Alu;13	chr6;3030363;3030650;AluSp;SINE;+;Alu;1	TEMR_SAME;Alu	0.00684932
chr6	4171758	4174220	DEL	chr6;4171629;4172355;MER101-int;LTR;+;ERV1;599	chr6;4173624;4174418;MER101-int;LTR;+;ERV1;598	TEMR_SAME;ERV1	0.00342466
chr6	7049086	7049438	DEL	chr6;7048969;7049277;AluJr;SINE;-;Alu;193	chr6;7049328;7049627;AluSp;SINE;-;Alu;112	TEMR_SAME;Alu	0.00342466
chr6	7447672	7460685	DEL	chr6;7447494;7447809;AluYm1;SINE;+;Alu;139	chr6;7460525;7460824;AluSc;SINE;+;Alu;162	TEMR_SAME;Alu	0.00342466
chr6	7551457	7552491	DEL	chr6;7551344;7551641;AluSz;SINE;+;Alu;186	chr6;7552277;7552584;AluSz;SINE;+;Alu;216	TEMR_SAME;Alu	0.00342466
chr6	8185342	8186333	DEL	chr6;8185094;8185405;AluY;SINE;-;Alu;65	chr6;8186086;8186397;AluYk2;SINE;-;Alu;249	TEMR_SAME;Alu	0.00342466
chr6	10516777	10517716	INV	chr6;10516482;10516782;AluY;SINE;+;Alu;7	chr6;10517569;10517861;AluY;SINE;-;Alu;149	TEMR_OPP;Alu	0.00342466
chr6	10740445	10744708	DEL	chr6;10740372;10740671;AluSq;SINE;-;Alu;228	chr6;10744466;10744782;AluSx;SINE;-;Alu;244	TEMR_SAME;Alu	0.0479452
chr6	10760842	10761109	DEL	chr6;10760681;10760935;AluSx;SINE;-;Alu;95	chr6;10761022;10761322;AluY;SINE;-;Alu;89	TEMR_SAME;Alu	0.0616438
chr6	12041861	12042282	DEL	chr6;12041662;12041958;AluSc8;SINE;-;Alu;99	chr6;12042072;12042380;AluYb8;SINE;-;Alu;212	TEMR_SAME;Alu	0.0342466
chr6	15189165	15189343	DEL	chr6;15188490;15189257;SVA_F;Retroposon;+;SVA;94	chr6;15189275;15190590;SVA_F;Retroposon;+;SVA;70	TEMR_SAME;SVA	0.00684932
chr6	15283149	15283512	DEL	chr6;15282971;15283277;AluY;SINE;-;Alu;130	chr6;15283341;15283641;AluY;SINE;-;Alu;173	TEMR_SAME;Alu	0.0205479
chr6	16884734	16885861	DEL	chr6;16884496;16885006;LTR49;LTR;-;ERV1;274	chr6;16885478;16885984;MER4D1;LTR;+;ERV1;385	TEMR_OPP;ERV1	0.0582192
chr6	17195283	17198753	DEL	chr6;17195190;17195325;AluJr;SINE;-;Alu;44	chr6;17198439;17198756;AluSx1;SINE;-;Alu;316	TEMR_SAME;Alu	0.00342466
chr6	17376517	17381046	DEL	chr6;17376503;17376817;AluY;SINE;+;Alu;302	chr6;17381033;17381342;AluSx;SINE;+;Alu;15	TEMR_SAME;Alu	0.0924658
chr6	17727452	17728436	DEL	chr6;17727199;17727498;AluY;SINE;-;Alu;48	chr6;17728176;17728485;AluY;SINE;-;Alu;262	TEMR_SAME;Alu	0.0273973
chr6	17997645	18003646	DEL	chr6;17997539;17997837;AluSx1;SINE;+;Alu;194	chr6;18003541;18003851;AluSq2;SINE;+;Alu;107	TEMR_SAME;Alu	0.00684932
chr6	18319925	18321980	DEL	chr6;18319819;18320111;AluSp;SINE;-;Alu;188	chr6;18321849;18322131;AluSx3;SINE;-;Alu;133	TEMR_SAME;Alu	0.00342466
chr6	19423371	19423604	DEL	chr6;19423066;19423370;AluJr;SINE;-;Alu;1	chr6;19423380;19423606;AluYa5;SINE;-;Alu;226	TEMR_SAME;Alu	0.428082
chr6	19676085	19677126	DEL	chr6;19676080;19676388;AluY;SINE;+;Alu;305	chr6;19677122;19677433;AluY;SINE;+;Alu;6	TEMR_SAME;Alu	0.260274
chr6	22050711	22054116	DEL	chr6;22050609;22050900;AluSc8;SINE;-;Alu;191	chr6;22053965;22054311;AluSx;SINE;-;Alu;153	TEMR_SAME;Alu	0.256849
chr6	22166957	22175442	DEL	chr6;22166353;22172500;L1PA4;LINE;-;L1;5545	chr6;22174840;22180874;L1PA2;LINE;-;L1;604	TEMR_SAME;L1	0.0513699
chr6	22170098	22178583	DEL	chr6;22166353;22172500;L1PA4;LINE;-;L1;2404	chr6;22174840;22180874;L1PA2;LINE;-;L1;3745	TEMR_SAME;L1	0.00342466
chr6	22835674	22837944	DEL	chr6;22833964;22835675;L1M2a1;LINE;+;L1;3	chr6;22837937;22841763;L1M2a1;LINE;+;L1;9	TEMR_SAME;L1	0.0136986
chr6	22836821	22837120	DEL	chr6;22835755;22836901;SVA_D;Retroposon;+;SVA;82	chr6;22836914;22837873;SVA_D;Retroposon;+;SVA;208	TEMR_SAME;SVA	0.0308219
chr6	23101217	23103735	DEL	chr6;23100901;23102021;L1MA10;LINE;-;L1;806	chr6;23103736;23104053;L1MC;LINE;-;L1;1	TEMR_SAME;L1	0.00342466
chr6	23948513	23949116	DEL	chr6;23947699;23948520;L1MB1;LINE;+;L1;9	chr6;23949111;23949163;L1MB1;LINE;+;L1;7	TEMR_SAME;L1	0.941781
chr6	26676987	26686095	DEL	chr6;26676811;26677083;AluSx1;SINE;+;Alu;98	chr6;26685920;26686221;AluSx1;SINE;+;Alu;177	TEMR_SAME;Alu	0.267123
chr6	26697409	26698578	DEL	chr6;26693102;26697468;L1MA8;LINE;+;L1;61	chr6;26698300;26698604;L1MD2;LINE;+;L1;280	TEMR_SAME;L1	0.00537634
chr6	26815547	26824648	DEL	chr6;26815446;26815747;AluSx1;SINE;-;Alu;202	chr6;26824577;26824849;AluSx1;SINE;-;Alu;73	TEMR_SAME;Alu	0.0185185
chr6	28339872	28339972	DEL	chr6;28339724;28339941;Arthur1B;DNA;-;hAT-Tip100;71	chr6;28339961;28340088;Arthur1B;DNA;-;hAT-Tip100;13	TEMR_SAME;hAT-Tip100	0.55137
chr6	28972675	28973019	DEL	chr6;28972574;28972873;AluY;SINE;-;Alu;200	chr6;28972906;28973218;AluYm1;SINE;-;Alu;115	TEMR_SAME;Alu	0.00342466
chr6	28990319	28991413	DEL	chr6;28990181;28990353;AluSz6;SINE;-;Alu;36	chr6;28991167;28991447;AluJb;SINE;-;Alu;248	TEMR_SAME;Alu	0.0205479
chr6	29682642	29683307	DEL	chr6;29682548;29682665;AluSg;SINE;-;Alu;25	chr6;29683259;29683566;AluSx;SINE;-;Alu;50	TEMR_SAME;Alu	0.00684932
chr6	29803100	29804026	DEL	chr6;29802748;29803108;MSTA;LTR;+;ERVL-MaLR;10	chr6;29804017;29804088;MSTB1;LTR;+;ERVL-MaLR;11	TEMR_SAME;ERVL-MaLR	0.0205479
chr6	29875745	29881412	DEL	chr6;29875649;29876162;MER9a1;LTR;-;ERVK;419	chr6;29881317;29881829;MER9a1;LTR;-;ERVK;97	TEMR_SAME;ERVK	0.623288
chr6	31225462	31226603	DEL	chr6;31225454;31225750;AluY;SINE;-;Alu;290	chr6;31226598;31226903;AluY;SINE;-;Alu;7	TEMR_SAME;Alu	0.232877
chr6	31903367	31911035	DEL	chr6;31903351;31903648;AluSx1;SINE;+;Alu;283	chr6;31911016;31911333;AluSx1;SINE;+;Alu;21	TEMR_SAME;Alu	0.010274
chr6	32279703	32280891	DEL	chr6;32278916;32280168;L1PA8;LINE;+;L1;467	chr6;32280462;32282077;L1PA8;LINE;+;L1;431	TEMR_SAME;L1	0.123288
chr6	32492154	32501012	DEL	chr6;32492102;32492552;LOR1b;LTR;+;ERV1;400	chr6;32500586;32501014;LTR12;_LTR;+;ERV1;428	TEMR_SAME;ERV1	0.107843
chr6	32544885	32545235	DEL	chr6;32543761;32544885;L1MDa;LINE;-;L1;2	chr6;32544903;32545239;L1MD;LINE;+;L1;334	TEMR_OPP;L1	0.739726
chr6	32648276	32652350	DEL	chr6;32648260;32650844;L1PA6;LINE;+;L1;2570	chr6;32652295;32652468;HAL1ME;LINE;+;L1;57	TEMR_SAME;L1	0.140411
chr6	32651276	32652350	DEL	chr6;32651186;32651302;L1PA6;LINE;+;L1;28	chr6;32652295;32652468;HAL1ME;LINE;+;L1;57	TEMR_SAME;L1	0.479452
chr6	33325095	33327587	DEL	chr6;33325084;33325381;AluSx;SINE;+;Alu;288	chr6;33327577;33327882;AluSz;SINE;+;Alu;12	TEMR_SAME;Alu	0.160959
chr6	33507776	33507967	DEL	chr6;33507621;33507915;AluSx1;SINE;-;Alu;141	chr6;33507965;33508107;AluSx;SINE;-;Alu;4	TEMR_SAME;Alu	0.965753
chr6	33604758	33606409	DEL	chr6;33604578;33604872;AluSq2;SINE;+;Alu;116	chr6;33606226;33606525;AluSg4;SINE;+;Alu;185	TEMR_SAME;Alu	0.133562
chr6	33995557	34001367	DEL	chr6;33995385;33995586;MIR;SINE;+;MIR;31	chr6;34001334;34001392;MIR;SINE;-;MIR;35	TEMR_OPP;MIR	0.00342466
chr6	34184255	34184452	DEL	chr6;34184075;34184370;AluSx1;SINE;+;Alu;117	chr6;34184407;34184580;AluSx1;SINE;+;Alu;47	TEMR_SAME;Alu	0.00684932
chr6	34199090	34199631	DEL	chr6;34198967;34199265;AluSx3;SINE;-;Alu;177	chr6;34199513;34199804;AluSc;SINE;-;Alu;120	TEMR_SAME;Alu	0.0684932
chr6	34443967	34445145	DEL	chr6;34443728;34444024;AluJb;SINE;+;Alu;59	chr6;34444908;34445228;AluY;SINE;+;Alu;239	TEMR_SAME;Alu	0.00684932
chr6	35365214	35366630	DEL	chr6;35365124;35365439;AluY;SINE;-;Alu;227	chr6;35366555;35366849;AluSz6;SINE;-;Alu;77	TEMR_SAME;Alu	0.0445205
chr6	36614097	36614718	DEL	chr6;36613929;36614230;AluSx1;SINE;-;Alu;135	chr6;36614556;36614853;AluSx1;SINE;-;Alu;164	TEMR_SAME;Alu	0.010274
chr6	41605007	41605637	DEL	chr6;41604720;41605033;AluYb8;SINE;+;Alu;28	chr6;41605356;41605655;AluY;SINE;+;Alu;283	TEMR_SAME;Alu	0.00342466
chr6	41865803	41865916	DEL	chr6;41865642;41865907;AluJr4;SINE;-;Alu;106	chr6;41865916;41866218;AluSc;SINE;-;Alu;2	TEMR_SAME;Alu	0.0273973
chr6	41897032	41897592	DEL	chr6;41896878;41897181;AluSc5;SINE;+;Alu;151	chr6;41897440;41897739;AluSz;SINE;+;Alu;154	TEMR_SAME;Alu	0.0890411
chr6	41953101	41954378	DEL	chr6;41952993;41953281;AluSx1;SINE;+;Alu;182	chr6;41954275;41954569;AluSx3;SINE;+;Alu;105	TEMR_SAME;Alu	0.00342466
chr6	41985612	41985926	DEL	chr6;41985304;41985614;AluSq2;SINE;-;Alu;4	chr6;41985624;41985928;AluYa5;SINE;-;Alu;304	TEMR_SAME;Alu	0.972603
chr6	42485956	42486535	DEL	chr6;42485712;42486003;AluSq;SINE;-;Alu;49	chr6;42486293;42486582;AluSc;SINE;-;Alu;244	TEMR_SAME;Alu	0.00342466
chr6	42770662	42770927	DEL	chr6;42770412;42770715;AluSq;SINE;-;Alu;55	chr6;42770736;42770981;AluSx1;SINE;-;Alu;193	TEMR_SAME;Alu	0.00684932
chr6	43106869	43107176	DEL	chr6;43106650;43106915;AluSz;SINE;-;Alu;48	chr6;43106926;43107221;AluSz;SINE;-;Alu;252	TEMR_SAME;Alu	0.00342466
chr6	43197208	43197644	DEL	chr6;43197050;43197344;AluSq;SINE;-;Alu;138	chr6;43197461;43197781;AluSg;SINE;-;Alu;185	TEMR_SAME;Alu	0.0136986
chr6	44157462	44159915	DEL	chr6;44157399;44157703;AluSx1;SINE;+;Alu;243	chr6;44159852;44160149;AluSx1;SINE;+;Alu;65	TEMR_SAME;Alu	0.00342466
chr6	44213339	44213489	DEL	chr6;44213103;44213397;AluSc;SINE;+;Alu;60	chr6;44213417;44213719;AluSx;SINE;-;Alu;74	TEMR_OPP;Alu	0.10274
chr6	44543808	44548000	DEL	chr6;44543731;44544012;AluJo;SINE;+;Alu;206	chr6;44547873;44548157;AluJr;SINE;+;Alu;129	TEMR_SAME;Alu	0.010274
chr6	47124001	47124356	DEL	chr6;47123679;47124117;L1MC1;LINE;-;L1;118	chr6;47124190;47124884;L1MCa;LINE;-;L1;168	TEMR_SAME;L1	0.931507
chr6	51871311	51872005	DEL	chr6;51870726;51871682;L1ME1;LINE;+;L1;373	chr6;51871762;51872401;HAL1;LINE;+;L1;245	TEMR_SAME;L1	0.321918
chr6	51938288	51944028	DEL	chr6;51938240;51938687;LTR7;LTR;+;ERV1;401	chr6;51943982;51944426;LTR7;LTR;+;ERV1;48	TEMR_SAME;ERV1	0.00342466
chr6	55476844	55480857	DEL	chr6;55476599;55476876;L1M5;LINE;-;L1;34	chr6;55480070;55481098;L1MA3;LINE;+;L1;789	TEMR_OPP;L1	0.0171233
chr6	57050957	57051660	DEL	chr6;57050947;57051248;AluSz;SINE;+;Alu;293	chr6;57051651;57051983;AluSz;SINE;+;Alu;11	TEMR_SAME;Alu	0.0308219
chr6	58266904	58279682	DEL	chr6;58266477;58267075;L1P1;LINE;+;L1;173	chr6;58279438;58280241;L1PA4;LINE;+;L1;246	TEMR_SAME;L1	0.00342466
chr6	60655130	60660100	DEL	chr6;60654986;60656012;LTR5A;LTR;+;ERVK;884	chr6;60659955;60660975;LTR5A;LTR;+;ERVK;147	TEMR_SAME;ERVK	0.239726
chr6	65001112	65005818	DEL	chr6;65000915;65001695;LTR1B;LTR;-;ERV1;585	chr6;65005494;65011330;HERV17-int;LTR;+;ERV1;326	TEMR_OPP;ERV1	0.0445205
chr6	66227806	66228537	DEL	chr6;66227741;66227939;L1ME4b;LINE;-;L1;135	chr6;66228225;66228603;L1ME4b;LINE;-;L1;314	TEMR_SAME;L1	0.0136986
chr6	67060305	67062540	DEL	chr6;67060047;67060356;AluY;SINE;-;Alu;53	chr6;67062279;67062593;AluY;SINE;-;Alu;263	TEMR_SAME;Alu	0.00342466
chr6	69432677	69432862	DEL	chr6;69431791;69432765;SVA_A;Retroposon;-;SVA;90	chr6;69432808;69434107;SVA_A;Retroposon;-;SVA;56	TEMR_SAME;SVA	0.931507
chr6	72118022	72122793	DEL	chr6;72117493;72119663;L1PB;LINE;+;L1;1643	chr6;72122505;72126122;L1PA5;LINE;-;L1;290	TEMR_OPP;L1	0.00684932
chr6	73340624	73342002	DEL	chr6;73340543;73340845;AluSx1;SINE;+;Alu;223	chr6;73341923;73342231;AluSq;SINE;+;Alu;81	TEMR_SAME;Alu	0.0273973
chr6	73357161	73357277	DEL	chr6;73357129;73357263;MER33;DNA;+;hAT-Charlie;104	chr6;73357278;73357380;MER33;DNA;+;hAT-Charlie;1	TEMR_SAME;hAT-Charlie	0.00342466
chr6	75006348	75014964	DEL	chr6;75003694;75007000;L1P1;LINE;+;L1;654	chr6;75012967;75018458;L1PA5;LINE;+;L1;1999	TEMR_SAME;L1	0.0410959
chr6	77155376	77166034	DEL	chr6;77155298;77157390;L1MA2;LINE;-;L1;2016	chr6;77164402;77166058;L1PA15-16;LINE;-;L1;1634	TEMR_SAME;L1	0.0308219
chr6	77717503	77725964	DEL	chr6;77716944;77717904;LTR5_Hs;LTR;-;ERVK;403	chr6;77725406;77726366;LTR5_Hs;LTR;-;ERVK;560	TEMR_SAME;ERVK	0.205479
chr6	78463180	78463995	DEL	chr6;78462996;78463293;AluY;SINE;+;Alu;115	chr6;78463813;78464106;AluY;SINE;+;Alu;184	TEMR_SAME;Alu	0.0205479
chr6	80797283	80803405	DEL	chr6;80796596;80797686;L1PA3;LINE;+;L1;405	chr6;80800855;80804099;L1PA2;LINE;+;L1;2552	TEMR_SAME;L1	0.0136986
chr6	81343566	81343935	DEL	chr6;81343536;81343575;HERV17-int;LTR;+;ERV1;11	chr6;81343927;81344359;LTR7Y;LTR;-;ERV1;10	TEMR_OPP;ERV1	0.0616438
chr6	81400884	81401295	DEL	chr6;81399655;81401271;L1PA2;LINE;+;L1;389	chr6;81401296;81401651;L1PA5;LINE;+;L1;1	TEMR_SAME;L1	0.0136986
chr6	82067798	82068283	DEL	chr6;82067771;82068078;AluSx1;SINE;+;Alu;282	chr6;82068274;82068561;AluY;SINE;+;Alu;11	TEMR_SAME;Alu	0.00342466
chr6	85834747	85862654	DEL	chr6;85829377;85835517;L1PA4;LINE;-;L1;772	chr6;85857293;85863437;L1PA3;LINE;-;L1;5363	TEMR_SAME;L1	0.0239726
chr6	85849919	85859322	DEL	chr6;85847892;85854366;L1PA4;LINE;-;L1;4449	chr6;85857293;85863437;L1PA3;LINE;-;L1;2031	TEMR_SAME;L1	0.00342466
chr6	85914124	85916113	DEL	chr6;85914006;85914424;MLT2F;LTR;-;ERVL;302	chr6;85915495;85916685;ERVL-E-int;LTR;+;ERVL;620	TEMR_OPP;ERVL	0.229452
chr6	85999021	86005072	DEL	chr6;85998652;85999036;L1PA5;LINE;-;L1;17	chr6;86005073;86006669;L1P1;LINE;-;L1;1	TEMR_SAME;L1	0.856164
chr6	86048276	86052042	DEL	chr6;86046643;86048512;L1MA4;LINE;-;L1;238	chr6;86051815;86057959;L1PA3;LINE;-;L1;229	TEMR_SAME;L1	0.00684932
chr6	87576043	87576518	DEL	chr6;87575819;87576098;AluSq2;SINE;-;Alu;57	chr6;87576270;87576575;AluY;SINE;-;Alu;250	TEMR_SAME;Alu	0.39726
chr6	87578857	87583485	DEL	chr6;87578676;87578984;AluSx1;SINE;+;Alu;129	chr6;87583308;87583603;AluSp;SINE;+;Alu;179	TEMR_SAME;Alu	0.00684932
chr6	91733473	91734232	DEL	chr6;91733230;91733529;AluY;SINE;-;Alu;58	chr6;91733986;91734289;AluSx;SINE;-;Alu;248	TEMR_SAME;Alu	0.00342466
chr6	92059113	92059232	DEL	chr6;92059069;92059144;AluSg4;SINE;+;Alu;33	chr6;92059189;92059264;AluSg4;SINE;+;Alu;45	TEMR_SAME;Alu	0.00342466
chr6	93830406	93835593	DEL	chr6;93830155;93830561;LTR7;LTR;-;ERV1;157	chr6;93835298;93835749;LTR7;LTR;-;ERV1;297	TEMR_SAME;ERV1	0.0376712
chr6	94554211	94559452	DEL	chr6;94553918;94554368;LTR7;LTR;-;ERV1;159	chr6;94559160;94559610;LTR7;LTR;-;ERV1;294	TEMR_SAME;ERV1	0.00684932
chr6	94848868	94848980	DEL	chr6;94848621;94848889;L1ME3C;LINE;-;L1;23	chr6;94848903;94849276;L1MD;LINE;-;L1;79	TEMR_SAME;L1	0.00342466
chr6	97020143	97022669	DEL	chr6;97019946;97020240;AluSg4;SINE;-;Alu;99	chr6;97022470;97022769;AluSq;SINE;-;Alu;201	TEMR_SAME;Alu	0.10274
chr6	101046724	101048734	DEL	chr6;101046189;101047698;L1PA7;LINE;-;L1;976	chr6;101048507;101054605;L1PA7;LINE;-;L1;229	TEMR_SAME;L1	0.0239726
chr6	103289589	103315013	DEL	chr6;103289563;103289662;L1MCc;LINE;+;L1;75	chr6;103314327;103316544;L1PA7;LINE;-;L1;688	TEMR_OPP;L1	0.452055
chr6	103551387	103556911	DEL	chr6;103550950;103551653;L1MB3;LINE;+;L1;268	chr6;103556564;103557623;L1PA3;LINE;-;L1;349	TEMR_OPP;L1	0.00342466
chr6	103718933	103719084	DEL	chr6;103718389;103718938;L1MC4a;LINE;+;L1;7	chr6;103719001;103719090;L1MC4a;LINE;+;L1;85	TEMR_SAME;L1	0.0136986
chr6	104091487	104093727	DEL	chr6;104088130;104091588;L1PA4;LINE;+;L1;103	chr6;104092339;104093826;L1PA3;LINE;+;L1;1390	TEMR_SAME;L1	0.00342466
chr6	104892738	104896383	DEL	chr6;104892585;104892884;AluJr;SINE;+;Alu;148	chr6;104896298;104896473;AluJo;SINE;-;Alu;87	TEMR_OPP;Alu	0.00342466
chr6	105050608	105051437	DEL	chr6;105050320;105050637;AluYb8;SINE;+;Alu;31	chr6;105051158;105051463;AluSg;SINE;+;Alu;281	TEMR_SAME;Alu	0.0445205
chr6	106986184	106987325	DEL	chr6;106986172;106986329;AluJo;SINE;+;Alu;147	chr6;106987313;106987624;AluY;SINE;+;Alu;14	TEMR_SAME;Alu	0.0753425
chr6	107055069	107055648	DEL	chr6;107055056;107055353;AluSc;SINE;+;Alu;286	chr6;107055636;107055953;AluY;SINE;+;Alu;14	TEMR_SAME;Alu	0.0273973
chr6	107938513	107938822	DEL	chr6;107938247;107938544;AluJb;SINE;-;Alu;33	chr6;107938556;107938857;AluSz;SINE;-;Alu;268	TEMR_SAME;Alu	0.0171233
chr6	108012698	108012846	DEL	chr6;108012528;108012827;AluJb;SINE;-;Alu;131	chr6;108012843;108012983;AluJb;SINE;-;Alu;5	TEMR_SAME;Alu	0.376712
chr6	108046270	108046594	DEL	chr6;108045988;108046319;AluY;SINE;-;Alu;51	chr6;108046334;108046644;AluSc8;SINE;-;Alu;262	TEMR_SAME;Alu	0.0410959
chr6	108234301	108237533	DEL	chr6;108234271;108234572;AluSx;SINE;+;Alu;273	chr6;108237503;108237803;AluSq2;SINE;+;Alu;32	TEMR_SAME;Alu	0.00342466
chr6	108289927	108293876	DEL	chr6;108289743;108290050;AluY;SINE;+;Alu;125	chr6;108293635;108293933;AluSx1;SINE;-;Alu;243	TEMR_OPP;Alu	0.00342466
chr6	108293056	108293407	DEL	chr6;108292876;108293084;AluJo;SINE;+;Alu;30	chr6;108293229;108293436;AluJo;SINE;+;Alu;180	TEMR_SAME;Alu	0.0136986
chr6	109855816	109861208	DEL	chr6;109855774;109856184;LTR7;LTR;-;ERV1;370	chr6;109861167;109861579;LTR7;LTR;-;ERV1;43	TEMR_SAME;ERV1	0.00342466
chr6	110366041	110372947	DEL	chr6;110366014;110366144;FLAM_A;SINE;+;Alu;105	chr6;110372920;110373219;AluY;SINE;+;Alu;29	TEMR_SAME;Alu	0.00342466
chr6	110847352	110848349	DEL	chr6;110847243;110847538;AluY;SINE;+;Alu;188	chr6;110848240;110848544;AluSz;SINE;+;Alu;111	TEMR_SAME;Alu	0.00342466
chr6	113513741	113513842	DEL	chr6;113513729;113513819;AluYj4;SINE;-;Alu;80	chr6;113513842;113514144;AluY;SINE;-;Alu;2	TEMR_SAME;Alu	0.00342466
chr6	114021963	114023334	DEL	chr6;114021887;114022192;AluSx1;SINE;-;Alu;231	chr6;114023262;114023536;AluY;SINE;-;Alu;74	TEMR_SAME;Alu	0.00342466
chr6	115032154	115037529	DEL	chr6;115031792;115032243;LTR7;LTR;+;ERV1;91	chr6;115037169;115037619;LTR7;LTR;+;ERV1;362	TEMR_SAME;ERV1	0.0479452
chr6	121198147	121198312	DEL	chr6;121197766;121198187;MLT2A1;LTR;+;ERVL;42	chr6;121198278;121198343;MLT2A1;LTR;+;ERVL;36	TEMR_SAME;ERVL	0.0753425
chr6	121200806	121201153	DEL	chr6;121200761;121200925;L2c;LINE;-;L2;121	chr6;121201095;121201218;L2b;LINE;+;L2;60	TEMR_OPP;L2	0.0719178
chr6	121427599	121428342	DEL	chr6;121427542;121427825;AluY;SINE;+;Alu;228	chr6;121428285;121428583;AluSx4;SINE;+;Alu;59	TEMR_SAME;Alu	0.0342466
chr6	121474423	121479199	DEL	chr6;121474185;121474439;AluJo;SINE;-;Alu;18	chr6;121478899;121479201;AluY;SINE;-;Alu;302	TEMR_SAME;Alu	0.0410959
chr6	121636376	121637179	DEL	chr6;121636306;121637022;HERVL-int;LTR;-;ERVL;648	chr6;121637052;121637868;HERVL-int;LTR;-;ERVL;129	TEMR_SAME;ERVL	0.00342466
chr6	125388468	125388867	DEL	chr6;125387687;125388842;SVA_E;Retroposon;-;SVA;376	chr6;125388859;125390101;SVA_E;Retroposon;-;SVA;10	TEMR_SAME;SVA	0.0410959
chr6	125839370	125840762	DEL	chr6;125839108;125839417;AluSz;SINE;-;Alu;49	chr6;125840514;125840808;AluJr;SINE;-;Alu;250	TEMR_SAME;Alu	0.0171233
chr6	125861898	125866189	DEL	chr6;125861755;125862067;AluSp;SINE;+;Alu;171	chr6;125866047;125866348;AluSp;SINE;+;Alu;144	TEMR_SAME;Alu	0.342466
chr6	134268536	134273403	DEL	chr6;134268443;134268742;AluY;SINE;+;Alu;208	chr6;134273342;134273622;AluYa5;SINE;+;Alu;63	TEMR_SAME;Alu	0.0547945
chr6	134282514	134283351	DEL	chr6;134282374;134282673;AluSz;SINE;+;Alu;161	chr6;134283208;134283504;AluSz;SINE;+;Alu;145	TEMR_SAME;Alu	0.0239726
chr6	136248477	136249723	DEL	chr6;136248290;136248646;THE1B;LTR;+;ERVL-MaLR;171	chr6;136249587;136249808;THE1B;LTR;+;ERVL-MaLR;138	TEMR_SAME;ERVL-MaLR	0.00342466
chr6	137739830	137740036	DEL	chr6;137739514;137739915;LTR16E2;LTR;-;ERVL;87	chr6;137739986;137740130;LTR33;LTR;+;ERVL;52	TEMR_OPP;ERVL	0.0136986
chr6	139282305	139286537	DEL	chr6;139282294;139282586;AluSz;SINE;+;Alu;283	chr6;139286527;139286579;Alu;SINE;+;Alu;12	TEMR_SAME;Alu	0.164384
chr6	139391398	139392585	DEL	chr6;139391152;139391449;AluY;SINE;+;Alu;53	chr6;139392345;139392654;AluY;SINE;+;Alu;242	TEMR_SAME;Alu	0.00684932
chr6	139492382	139493820	DEL	chr6;139492226;139492517;AluY;SINE;+;Alu;137	chr6;139493667;139493965;AluSc;SINE;+;Alu;155	TEMR_SAME;Alu	0.0410959
chr6	141964812	141965520	DEL	chr6;141964008;141964848;PABL_B-int;LTR;+;ERV1;38	chr6;141965043;141965585;LTR38;LTR;+;ERV1;479	TEMR_SAME;ERV1	0.00342466
chr6	146450576	146456142	DEL	chr6;146450468;146450901;LTR7Y;LTR;-;ERV1;327	chr6;146456035;146456469;LTR7Y;LTR;-;ERV1;109	TEMR_SAME;ERV1	0.0445205
chr6	149626535	149628361	DEL	chr6;149626292;149626581;AluYd8;SINE;-;Alu;48	chr6;149628107;149628408;AluY;SINE;-;Alu;256	TEMR_SAME;Alu	0.0205479
chr6	149668117	149674272	DEL	chr6;149667932;149668218;AluSx;SINE;-;Alu;103	chr6;149674080;149674377;AluSq2;SINE;-;Alu;194	TEMR_SAME;Alu	0.0171233
chr6	149732806	149736237	DEL	chr6;149732565;149732863;AluSq;SINE;+;Alu;59	chr6;149735997;149736295;AluSp;SINE;+;Alu;242	TEMR_SAME;Alu	0.00342466
chr6	149764990	149765308	DEL	chr6;149764758;149765066;AluY;SINE;+;Alu;78	chr6;149765077;149765387;AluY;SINE;+;Alu;233	TEMR_SAME;Alu	0.00342466
chr6	150883120	150884228	DEL	chr6;150883037;150883330;AluSg;SINE;-;Alu;212	chr6;150884141;150884439;AluY;SINE;-;Alu;89	TEMR_SAME;Alu	0.00342466
chr6	151077867	151079991	DEL	chr6;151077781;151078074;AluYc3;SINE;+;Alu;209	chr6;151079892;151080191;AluSx;SINE;+;Alu;101	TEMR_SAME;Alu	0.00342466
chr6	151164729	151165801	DEL	chr6;151164704;151165016;AluSx;SINE;+;Alu;289	chr6;151165777;151166074;AluSc5;SINE;+;Alu;26	TEMR_SAME;Alu	0.0856164
chr6	153729215	153733621	DEL	chr6;153729143;153729544;L1M2;LINE;+;L1;331	chr6;153733570;153733752;L1MEi;LINE;-;L1;53	TEMR_OPP;L1	0.00342466
chr6	154298855	154300369	DEL	chr6;154298681;154298976;AluSq2;SINE;+;Alu;123	chr6;154300332;154300630;AluJr4;SINE;+;Alu;39	TEMR_SAME;Alu	0.136986
chr6	154359877	154362019	DEL	chr6;154359617;154359925;AluSx;SINE;-;Alu;50	chr6;154361756;154362068;AluSx1;SINE;-;Alu;265	TEMR_SAME;Alu	0.00684932
chr6	154496315	154496512	DEL	chr6;154496215;154496416;L1MEg;LINE;+;L1;103	chr6;154496493;154496579;L1ME4a;LINE;-;L1;21	TEMR_OPP;L1	0.010274
chr6	156482916	156486041	DEL	chr6;156481875;156483637;L1PA3;LINE;+;L1;723	chr6;156486042;156486366;L1P2;LINE;+;L1;1	TEMR_SAME;L1	0.00342466
chr6	157121893	157122946	DEL	chr6;157121629;157121926;AluSz;SINE;-;Alu;35	chr6;157122684;157122981;AluSx;SINE;-;Alu;264	TEMR_SAME;Alu	0.00684932
chr6	157278871	157282236	DEL	chr6;157278754;157279041;AluSq;SINE;-;Alu;172	chr6;157282118;157282420;AluSx;SINE;-;Alu;120	TEMR_SAME;Alu	0.226027
chr6	158927695	158928997	DEL	chr6;158927484;158927775;AluSc;SINE;+;Alu;82	chr6;158928785;158929092;AluSz6;SINE;+;Alu;214	TEMR_SAME;Alu	0.00684932
chr6	158931700	158932745	DEL	chr6;158931448;158931744;AluSq2;SINE;-;Alu;46	chr6;158932499;158932786;AluSg7;SINE;-;Alu;248	TEMR_SAME;Alu	0.0136986
chr6	158949146	158949455	DEL	chr6;158949014;158949311;AluY;SINE;-;Alu;167	chr6;158949323;158949643;AluJo;SINE;-;Alu;134	TEMR_SAME;Alu	0.00342466
chr6	159665225	159667656	DEL	chr6;159665205;159665492;AluSp;SINE;+;Alu;269	chr6;159667637;159667947;AluSp;SINE;+;Alu;21	TEMR_SAME;Alu	0.119863
chr6	160794558	160797659	DEL	chr6;160794093;160795820;MER57A-int;LTR;+;ERV1;1264	chr6;160796886;160797781;PABL_A-int;LTR;+;ERV1;775	TEMR_SAME;ERV1	0.0205479
chr6	161305261	161306826	DEL	chr6;161305230;161305511;AluSq;SINE;+;Alu;252	chr6;161306796;161307091;AluSc5;SINE;+;Alu;32	TEMR_SAME;Alu	0.0993151
chr6	162461425	162461748	DEL	chr6;162461219;162461528;AluSz6;SINE;+;Alu;105	chr6;162461568;162461837;AluSz;SINE;+;Alu;182	TEMR_SAME;Alu	0.00342466
chr6	164314002	164314127	DEL	chr6;164313883;164314115;MER45R;DNA;+;hAT-Tip100;115	chr6;164314128;164314677;MER45R;DNA;+;hAT-Tip100;1	TEMR_SAME;hAT-Tip100	0.00342466
chr6	164775073	164782594	DEL	chr6;164774436;164775115;L1PA5;LINE;-;L1;44	chr6;164781960;164787983;L1PA2;LINE;-;L1;636	TEMR_SAME;L1	0.0445205
chr6	169127672	169128499	DEL	chr6;169127425;169127908;L1MDa;LINE;+;L1;238	chr6;169128469;169129502;L1MDa;LINE;+;L1;32	TEMR_SAME;L1	0.315068
chr6	170656405	170659232	DEL	chr6;170656388;170656465;L1PA8;LINE;-;L1;62	chr6;170659197;170659295;L1PA8;LINE;-;L1;37	TEMR_SAME;L1	0.00342466
chr6	170657177	170657850	DEL	chr6;170657137;170657234;L1PA8;LINE;-;L1;59	chr6;170657844;170657909;L1PA11;LINE;-;L1;8	TEMR_SAME;L1	0.116438
chr6	170657587	170659110	DEL	chr6;170657520;170657618;L1PA8;LINE;-;L1;33	chr6;170659043;170659141;L1PA8;LINE;-;L1;69	TEMR_SAME;L1	0.00684932
chr6	170658403	170659016	DEL	chr6;170658350;170658525;L1PA8;LINE;-;L1;124	chr6;170658966;170659064;L1PA8;LINE;-;L1;52	TEMR_SAME;L1	0.208904
chr6	170659043	170659272	DEL	chr6;170658966;170659064;L1PA8;LINE;-;L1;23	chr6;170659197;170659295;L1PA8;LINE;-;L1;77	TEMR_SAME;L1	0.0513699
chr6	170659579	170660036	DEL	chr6;170659505;170659603;L1PA8;LINE;-;L1;26	chr6;170659966;170660064;L1PA8;LINE;-;L1;72	TEMR_SAME;L1	0.116438
chr6	170660237	170661387	DEL	chr6;170660197;170660295;L1PA8;LINE;-;L1;60	chr6;170661349;170661446;L1PA8;LINE;-;L1;40	TEMR_SAME;L1	0.0650685
chr6	170660927	170661387	DEL	chr6;170660888;170660986;L1PA8;LINE;-;L1;61	chr6;170661349;170661446;L1PA8;LINE;-;L1;40	TEMR_SAME;L1	0.229452
chr6	170723025	170728048	DEL	chr6;170722563;170723115;L1MD3;LINE;+;L1;92	chr6;170728037;170728218;L1M5;LINE;+;L1;13	TEMR_SAME;L1	0.00462963
chr7	282160	283394	DEL	chr7;281913;282184;AluSg;SINE;+;Alu;26	chr7;283093;283405;AluY;SINE;+;Alu;303	TEMR_SAME;Alu	0.191781
chr7	283324	287277	DEL	chr7;283093;283405;AluY;SINE;+;Alu;83	chr7;287048;287350;AluY;SINE;+;Alu;231	TEMR_SAME;Alu	0.00342466
chr7	413235	413394	DEL	chr7;412928;413245;AluSq4;SINE;+;Alu;12	chr7;413337;413639;AluY;SINE;-;Alu;59	TEMR_OPP;Alu	0.00684932
chr7	642688	643676	DEL	chr7;642443;642761;AluYa5;SINE;+;Alu;75	chr7;643440;643734;AluSx;SINE;+;Alu;238	TEMR_SAME;Alu	0.0513699
chr7	827676	831479	DEL	chr7;827466;827765;AluY;SINE;-;Alu;91	chr7;831273;831569;AluY;SINE;-;Alu;208	TEMR_SAME;Alu	0.00342466
chr7	1036677	1040195	DEL	chr7;1036492;1036683;L1MC1;LINE;+;L1;8	chr7;1040194;1040208;L1MD;LINE;+;L1;3	TEMR_SAME;L1	0.0205479
chr7	1127627	1127718	DEL	chr7;1127584;1127691;AluSz6;SINE;-;Alu;66	chr7;1127717;1127783;Alu;SINE;-;Alu;3	TEMR_SAME;Alu	0.479452
chr7	1216302	1216850	DEL	chr7;1216100;1216393;AluSp;SINE;-;Alu;93	chr7;1216631;1216942;AluSx;SINE;-;Alu;221	TEMR_SAME;Alu	0.0171233
chr7	1407017	1407383	DEL	chr7;1406855;1407160;AluSz;SINE;-;Alu;145	chr7;1407218;1407516;AluJr;SINE;-;Alu;167	TEMR_SAME;Alu	0.00342466
chr7	1798709	1799460	DEL	chr7;1798616;1798917;AluSx;SINE;+;Alu;210	chr7;1799368;1799660;AluSx1;SINE;+;Alu;94	TEMR_SAME;Alu	0.0376712
chr7	1805754	1807392	DEL	chr7;1805662;1805975;AluSq2;SINE;-;Alu;223	chr7;1807336;1807628;AluSg;SINE;+;Alu;58	TEMR_OPP;Alu	0.00342466
chr7	2298424	2298738	DEL	chr7;2298368;2298669;AluSx;SINE;-;Alu;247	chr7;2298709;2298992;AluSz;SINE;-;Alu;31	TEMR_SAME;Alu	0.010274
chr7	2691068	2691654	DEL	chr7;2690859;2691150;AluSz;SINE;+;Alu;84	chr7;2691460;2691751;AluSx4;SINE;+;Alu;196	TEMR_SAME;Alu	0.188356
chr7	2789118	2789431	DEL	chr7;2788856;2789117;AluSq;SINE;-;Alu;1	chr7;2789132;2789434;AluYa5;SINE;-;Alu;301	TEMR_SAME;Alu	0.0513699
chr7	2848631	2850971	DEL	chr7;2848550;2848835;AluSx;SINE;+;Alu;206	chr7;2850891;2851201;AluSx;SINE;+;Alu;82	TEMR_SAME;Alu	0.00684932
chr7	4582746	4599751	DEL	chr7;4582425;4583393;LTR5_Hs;LTR;-;ERVK;649	chr7;4599432;4600400;LTR5_Hs;LTR;-;ERVK;321	TEMR_SAME;ERVK	0.010274
chr7	4582826	4591328	DEL	chr7;4582425;4583393;LTR5_Hs;LTR;-;ERVK;569	chr7;4590929;4591897;LTR5_Hs;LTR;-;ERVK;401	TEMR_SAME;ERVK	0.0171233
chr7	4587681	4596182	DEL	chr7;4583488;4590929;HERVK-int;LTR;-;ERVK;3250	chr7;4591992;4599432;HERVK-int;LTR;-;ERVK;4192	TEMR_SAME;ERVK	0.00342466
chr7	4590064	4598565	DEL	chr7;4583488;4590929;HERVK-int;LTR;-;ERVK;867	chr7;4591992;4599432;HERVK-int;LTR;-;ERVK;6575	TEMR_SAME;ERVK	0.160959
chr7	4591819	4600322	DEL	chr7;4590929;4591897;LTR5_Hs;LTR;-;ERVK;80	chr7;4599432;4600400;LTR5_Hs;LTR;-;ERVK;892	TEMR_SAME;ERVK	0.0273973
chr7	5109567	5134815	DEL	chr7;5109270;5109573;AluSx1;SINE;-;Alu;8	chr7;5134803;5135108;AluJb;SINE;-;Alu;14	TEMR_SAME;Alu	0.00342466
chr7	5147980	5149790	DEL	chr7;5147951;5148094;AluSx1;SINE;+;Alu;116	chr7;5149773;5149922;AluJo;SINE;+;Alu;19	TEMR_SAME;Alu	0.0239726
chr7	5160789	5162963	DEL	chr7;5160553;5160846;AluSc8;SINE;+;Alu;59	chr7;5162725;5163019;AluSq2;SINE;+;Alu;240	TEMR_SAME;Alu	0.010274
chr7	5280238	5280672	DEL	chr7;5280099;5280428;AluJo;SINE;-;Alu;192	chr7;5280535;5280846;AluSq2;SINE;-;Alu;139	TEMR_SAME;Alu	0.00342466
chr7	5288304	5290051	DEL	chr7;5288298;5288591;AluYc;SINE;-;Alu;289	chr7;5290052;5290362;AluY;SINE;-;Alu;1	TEMR_SAME;Alu	0.0136986
chr7	5336017	5338730	DEL	chr7;5335931;5336224;AluSz6;SINE;+;Alu;209	chr7;5338643;5338947;AluSp;SINE;+;Alu;89	TEMR_SAME;Alu	0.00342466
chr7	5567234	5570941	DEL	chr7;5567155;5567439;AluYc;SINE;-;Alu;207	chr7;5570858;5571159;AluSx4;SINE;-;Alu;85	TEMR_SAME;Alu	0.010274
chr7	6097832	6099455	DEL	chr7;6097578;6097889;AluYj4;SINE;-;Alu;59	chr7;6099211;6099513;AluSc8;SINE;-;Alu;246	TEMR_SAME;Alu	0.0171233
chr7	6185524	6186071	DEL	chr7;6185413;6185716;AluY;SINE;+;Alu;194	chr7;6185962;6186265;AluY;SINE;+;Alu;111	TEMR_SAME;Alu	0.0171233
chr7	6337368	6338049	DEL	chr7;6337070;6337421;AluSx;SINE;-;Alu;55	chr7;6337820;6338103;AluSx1;SINE;-;Alu;231	TEMR_SAME;Alu	0.0342466
chr7	6565566	6566171	DEL	chr7;6565494;6565706;AluSx1;SINE;-;Alu;142	chr7;6566019;6566312;AluSz;SINE;-;Alu;154	TEMR_SAME;Alu	0.010274
chr7	6626631	6627028	DEL	chr7;6626593;6626741;AluJo;SINE;-;Alu;112	chr7;6627005;6627285;AluJr;SINE;-;Alu;25	TEMR_SAME;Alu	0.0136986
chr7	6745687	6748654	DEL	chr7;6745537;6745871;AluSz6;SINE;-;Alu;186	chr7;6748538;6748832;AluSc;SINE;-;Alu;118	TEMR_SAME;Alu	0.00684932
chr7	6755813	6756149	DEL	chr7;6755653;6755969;AluSg;SINE;+;Alu;158	chr7;6755996;6756298;AluY;SINE;+;Alu;155	TEMR_SAME;Alu	0.0103448
chr7	6771365	6772464	DEL	chr7;6771181;6771487;AluSg;SINE;-;Alu;124	chr7;6772291;6772587;AluSg;SINE;-;Alu;175	TEMR_SAME;Alu	0.0042735
chr7	6861864	6862334	DEL	chr7;6861757;6861869;L1MB3;LINE;-;L1;7	chr7;6862330;6862481;L1MB3;LINE;-;L1;6	TEMR_SAME;L1	0.15411
chr7	6968862	6983503	DEL	chr7;6968637;6968941;AluSx;SINE;-;Alu;81	chr7;6983382;6983584;AluSx;SINE;-;Alu;123	TEMR_SAME;Alu	0.00342466
chr7	9152298	9154211	DEL	chr7;9152283;9152638;MLT1A0;LTR;-;ERVL-MaLR;342	chr7;9154105;9154312;MLT1G1;LTR;-;ERVL-MaLR;108	TEMR_SAME;ERVL-MaLR	0.00684932
chr7	9595004	9596346	DEL	chr7;9594728;9595028;THE1D-int;LTR;+;ERVL-MaLR;26	chr7;9596347;9596417;THE1D-int;LTR;+;ERVL-MaLR;1	TEMR_SAME;ERVL-MaLR	0.80137
chr7	12513719	12514924	DEL	chr7;12513247;12513718;L1MA4A;LINE;-;L1;1	chr7;12514026;12515132;L1MA4A;LINE;-;L1;900	TEMR_SAME;L1	0.010274
chr7	12603270	12605176	DEL	chr7;12603151;12603442;AluY;SINE;-;Alu;174	chr7;12605043;12605348;AluY;SINE;-;Alu;135	TEMR_SAME;Alu	0.00342466
chr7	13826506	13831542	DEL	chr7;13826497;13826797;AluY;SINE;+;Alu;293	chr7;13831534;13831833;AluSg;SINE;+;Alu;10	TEMR_SAME;Alu	0.00684932
chr7	16197508	16198723	DEL	chr7;16197337;16197594;AluJo;SINE;-;Alu;88	chr7;16198689;16198830;FLAM_C;SINE;-;Alu;36	TEMR_SAME;Alu	0.0410959
chr7	17151527	17159136	DEL	chr7;17151294;17151591;AluSg;SINE;-;Alu;66	chr7;17158902;17159200;AluY;SINE;-;Alu;236	TEMR_SAME;Alu	0.00342466
chr7	17972318	17972513	DEL	chr7;17972167;17972479;AluSp;SINE;+;Alu;163	chr7;17972497;17972655;AluSx1;SINE;+;Alu;18	TEMR_SAME;Alu	0.00342466
chr7	23035712	23042731	DEL	chr7;23034157;23035727;L1P1;LINE;+;L1;17	chr7;23042732;23043117;L1PA5;LINE;+;L1;1	TEMR_SAME;L1	0.00342466
chr7	23370899	23372294	DEL	chr7;23370667;23370978;AluSz6;SINE;-;Alu;81	chr7;23372072;23372371;AluSx4;SINE;-;Alu;224	TEMR_SAME;Alu	0.00684932
chr7	24261069	24274316	DEL	chr7;24261043;24261609;L1MEg;LINE;+;L1;542	chr7;24272980;24279128;L1PA6;LINE;-;L1;1338	TEMR_OPP;L1	0.00342466
chr7	25140451	25140736	DEL	chr7;25140292;25140601;AluSx;SINE;-;Alu;152	chr7;25140641;25140886;AluSx1;SINE;-;Alu;97	TEMR_SAME;Alu	0.00342466
chr7	26097378	26105874	DEL	chr7;26097371;26097677;AluSg;SINE;-;Alu;301	chr7;26105872;26106173;AluSp;SINE;-;Alu;4	TEMR_SAME;Alu	0.174658
chr7	26138946	26139748	DEL	chr7;26138937;26139219;AluJo;SINE;+;Alu;275	chr7;26139740;26140041;AluSx;SINE;+;Alu;10	TEMR_SAME;Alu	0.010274
chr7	29636376	29646399	DEL	chr7;29636371;29636862;LTR6A;LTR;-;ERV1;488	chr7;29645877;29646401;LTR6A;LTR;-;ERV1;524	TEMR_SAME;ERV1	0.00684932
chr7	31275913	31279338	DEL	chr7;31275905;31276200;AluSx1;SINE;+;Alu;289	chr7;31279330;31279592;AluSz6;SINE;+;Alu;10	TEMR_SAME;Alu	0.469178
chr7	32735320	32738055	DEL	chr7;32735242;32735528;AluY;SINE;+;Alu;210	chr7;32737968;32738266;AluSx1;SINE;+;Alu;89	TEMR_SAME;Alu	0.0582192
chr7	36401559	36402332	DEL	chr7;36401335;36401638;AluSx;SINE;-;Alu;81	chr7;36402112;36402412;AluSx;SINE;-;Alu;222	TEMR_SAME;Alu	0.520548
chr7	37660568	37661941	DEL	chr7;37660344;37660915;MER41B;LTR;-;ERV1;349	chr7;37661601;37661999;MER57B1;LTR;-;ERV1;342	TEMR_SAME;ERV1	0.00342466
chr7	38350652	38359802	DEL	chr7;38350599;38350687;MER53;DNA;-;hAT;37	chr7;38359750;38359838;MER53;DNA;-;hAT;54	TEMR_SAME;hAT	0.00342466
chr7	38355467	38364609	DEL	chr7;38355418;38355506;MER53;DNA;-;hAT;41	chr7;38364561;38364649;MER53;DNA;-;hAT;50	TEMR_SAME;hAT	0.010274
chr7	38357504	38361823	DEL	chr7;38357480;38357794;L1MC5a;LINE;+;L1;292	chr7;38361802;38362116;L1MC5a;LINE;+;L1;23	TEMR_SAME;L1	0.00342466
chr7	39506763	39512251	DEL	chr7;39506732;39507035;AluSq2;SINE;+;Alu;274	chr7;39512222;39512469;AluSz6;SINE;+;Alu;31	TEMR_SAME;Alu	0.0547945
chr7	44351345	44352728	DEL	chr7;44351263;44351585;AluSz6;SINE;+;Alu;242	chr7;44352648;44352951;AluJr4;SINE;+;Alu;82	TEMR_SAME;Alu	0.0136986
chr7	44853143	44855711	DEL	chr7;44853134;44853437;AluY;SINE;+;Alu;296	chr7;44855702;44856011;AluSx1;SINE;+;Alu;11	TEMR_SAME;Alu	0.00342466
chr7	49547298	49549675	DEL	chr7;49547012;49548108;L1MEg;LINE;+;L1;812	chr7;49549519;49549703;L1MB8;LINE;+;L1;158	TEMR_SAME;L1	0.010274
chr7	50004356	50009451	DEL	chr7;50004022;50004584;MLT2B3;LTR;+;ERVL;230	chr7;50009268;50009670;MER88;LTR;+;ERVL;185	TEMR_SAME;ERVL	0.0136986
chr7	51526615	51530987	DEL	chr7;51524889;51527368;L1MA4;LINE;+;L1;755	chr7;51530584;51532919;L1PA7;LINE;-;L1;405	TEMR_OPP;L1	0.476027
chr7	55295558	55296535	DEL	chr7;55295407;55295705;AluSc8;SINE;+;Alu;149	chr7;55296391;55296689;AluSq4;SINE;+;Alu;146	TEMR_SAME;Alu	0.010274
chr7	55721710	55725689	DEL	chr7;55721648;55721947;AluSx;SINE;-;Alu;239	chr7;55725539;55725824;AluSp;SINE;-;Alu;152	TEMR_SAME;Alu	0.0445205
chr7	56014675	56016245	DEL	chr7;56014661;56014970;AluSq;SINE;+;Alu;297	chr7;56016125;56016424;AluSx1;SINE;+;Alu;122	TEMR_SAME;Alu	0.0136986
chr7	56150047	56152554	DEL	chr7;56146202;56150056;HERVK9-int;LTR;+;ERVK;11	chr7;56152552;56152938;HERVK9-int;LTR;+;ERVK;4	TEMR_SAME;ERVK	0.493151
chr7	56326404	56336834	DEL	chr7;56326200;56326436;AluSz;SINE;-;Alu;34	chr7;56336713;56336887;AluSq2;SINE;-;Alu;123	TEMR_SAME;Alu	0.00342466
chr7	56393549	56394157	DEL	chr7;56393512;56393821;AluJr;SINE;+;Alu;274	chr7;56394125;56394423;AluSx1;SINE;+;Alu;34	TEMR_SAME;Alu	0.00342466
chr7	56733231	56734527	DEL	chr7;56732974;56733265;AluSp;SINE;-;Alu;36	chr7;56734297;56734563;AluSg;SINE;-;Alu;232	TEMR_SAME;Alu	0.00342466
chr7	57577367	57577681	DEL	chr7;57577215;57577518;AluY;SINE;+;Alu;153	chr7;57577530;57577835;AluY;SINE;+;Alu;153	TEMR_SAME;Alu	0.0205479
chr7	57588546	57589278	DEL	chr7;57588510;57588817;AluSp;SINE;-;Alu;273	chr7;57589238;57589550;AluSp;SINE;-;Alu;42	TEMR_SAME;Alu	0.0136986
chr7	61723733	61729881	DEL	chr7;61722913;61725417;L1P1;LINE;+;L1;1686	chr7;61729087;61732384;L1PA4;LINE;+;L1;796	TEMR_SAME;L1	0.00684932
chr7	61836335	61838081	DEL	chr7;61836276;61836443;L1HS;LINE;-;L1;110	chr7;61837998;61844054;L1HS;LINE;-;L1;85	TEMR_SAME;L1	0.0993151
chr7	63273815	63274715	DEL	chr7;63273811;63274101;AluY;SINE;-;Alu;288	chr7;63274716;63275063;AluSx1;SINE;-;Alu;1	TEMR_SAME;Alu	0.00684932
chr7	63687974	63689238	DEL	chr7;63687953;63688253;AluSx;SINE;-;Alu;281	chr7;63689211;63689522;AluSx1;SINE;-;Alu;29	TEMR_SAME;Alu	0.284247
chr7	63694032	63710187	DEL	chr7;63693872;63694165;AluSx1;SINE;+;Alu;135	chr7;63710024;63710315;AluY;SINE;+;Alu;165	TEMR_SAME;Alu	0.00684932
chr7	63695033	63702949	DEL	chr7;63694973;63695103;AluJo;SINE;+;Alu;72	chr7;63702884;63703019;AluJb;SINE;+;Alu;67	TEMR_SAME;Alu	0.00342466
chr7	63845418	63846742	DEL	chr7;63845344;63845610;AluSg;SINE;+;Alu;194	chr7;63846671;63846968;AluSp;SINE;+;Alu;73	TEMR_SAME;Alu	0.00342466
chr7	63882564	63883350	DEL	chr7;63882498;63882794;AluSx;SINE;+;Alu;232	chr7;63883286;63883600;AluY;SINE;+;Alu;66	TEMR_SAME;Alu	0.00342466
chr7	64475426	64476409	DEL	chr7;64475185;64475489;AluY;SINE;-;Alu;65	chr7;64476163;64476473;AluY;SINE;-;Alu;248	TEMR_SAME;Alu	0.106164
chr7	64819764	64822681	DEL	chr7;64819724;64819787;L1MB2;LINE;-;L1;25	chr7;64822218;64822874;L1MB2;LINE;-;L1;465	TEMR_SAME;L1	0.0513699
chr7	64954383	64954973	DEL	chr7;64954228;64954529;AluSz;SINE;+;Alu;148	chr7;64954830;64955129;AluYb8;SINE;+;Alu;145	TEMR_SAME;Alu	0.00342466
chr7	65217009	65218921	DEL	chr7;65216889;65217169;AluSq;SINE;-;Alu;162	chr7;65218782;65219083;AluSq2;SINE;-;Alu;141	TEMR_SAME;Alu	0.00342466
chr7	65274639	65276320	DEL	chr7;65274402;65274684;AluSx3;SINE;-;Alu;47	chr7;65276078;65276366;AluJo;SINE;-;Alu;244	TEMR_SAME;Alu	0.0136986
chr7	65363230	65363816	DEL	chr7;65363163;65363454;AluSg;SINE;+;Alu;226	chr7;65363747;65364046;AluSx1;SINE;+;Alu;71	TEMR_SAME;Alu	0.010274
chr7	66067252	66067866	DEL	chr7;66067063;66067360;AluSx1;SINE;-;Alu;110	chr7;66067718;66067975;AluSg;SINE;-;Alu;150	TEMR_SAME;Alu	0.00342466
chr7	66822569	66826752	DEL	chr7;66822527;66822816;AluJr;SINE;-;Alu;249	chr7;66826715;66827006;AluJo;SINE;-;Alu;39	TEMR_SAME;Alu	0.00342466
chr7	67035256	67035814	DEL	chr7;67035116;67035415;AluSz;SINE;-;Alu;161	chr7;67035676;67035976;AluSc8;SINE;-;Alu;140	TEMR_SAME;Alu	0.00684932
chr7	67232498	67234303	DEL	chr7;67232338;67232570;AluSx;SINE;+;Alu;74	chr7;67234064;67234373;AluJr;SINE;+;Alu;241	TEMR_SAME;Alu	0.311644
chr7	67245048	67250968	DEL	chr7;67244849;67245149;AluSx;SINE;-;Alu;103	chr7;67250774;67251069;AluSz;SINE;-;Alu;196	TEMR_SAME;Alu	0.00342466
chr7	67289762	67294284	DEL	chr7;67289696;67289859;AluSg;SINE;+;Alu;99	chr7;67294182;67294476;AluSz;SINE;+;Alu;104	TEMR_SAME;Alu	0.00342466
chr7	67290330	67291612	DEL	chr7;67290146;67290454;AluY;SINE;-;Alu;126	chr7;67291434;67291735;AluSg7;SINE;-;Alu;180	TEMR_SAME;Alu	0.0650685
chr7	67360931	67366947	DEL	chr7;67360645;67360949;AluSx;SINE;+;Alu;20	chr7;67366664;67366967;AluSz;SINE;+;Alu;285	TEMR_SAME;Alu	0.00342466
chr7	68849673	68850266	DEL	chr7;68849564;68849871;AluSx;SINE;-;Alu;200	chr7;68850164;68850468;AluSc;SINE;-;Alu;104	TEMR_SAME;Alu	0.00342466
chr7	68865130	68865236	DEL	chr7;68864954;68865216;AluJb;SINE;-;Alu;88	chr7;68865220;68865362;AluJo;SINE;-;Alu;18	TEMR_SAME;Alu	0.0376712
chr7	68896722	68897196	DEL	chr7;68896523;68896785;AluSx4;SINE;-;Alu;65	chr7;68896984;68897281;AluSz;SINE;-;Alu;214	TEMR_SAME;Alu	0.0136986
chr7	71596245	71597245	DEL	chr7;71596026;71596337;AluSx3;SINE;-;Alu;94	chr7;71597039;71597338;AluY;SINE;-;Alu;208	TEMR_SAME;Alu	0.0136986
chr7	72013503	72014912	DEL	chr7;72013247;72013549;AluJb;SINE;-;Alu;48	chr7;72014658;72014961;AluJo;SINE;-;Alu;256	TEMR_SAME;Alu	0.00342466
chr7	72174876	72175027	DEL	chr7;72172454;72174919;L1ME1;LINE;+;L1;45	chr7;72174969;72175071;L1MA10;LINE;+;L1;60	TEMR_SAME;L1	0.00342466
chr7	72292002	72292819	DEL	chr7;72291958;72292018;Alu;SINE;+;Alu;18	chr7;72292539;72292837;AluSz;SINE;+;Alu;282	TEMR_SAME;Alu	0.010274
chr7	72325339	72331087	DEL	chr7;72325320;72325619;AluSq2;SINE;+;Alu;282	chr7;72331067;72331379;AluSx1;SINE;+;Alu;22	TEMR_SAME;Alu	0.00342466
chr7	72389802	72390313	DEL	chr7;72389637;72389958;AluSq;SINE;+;Alu;158	chr7;72390148;72390455;AluSx3;SINE;+;Alu;167	TEMR_SAME;Alu	0.0136986
chr7	72738070	72799470	DEL	chr7;72737778;72738073;AluY;SINE;-;Alu;5	chr7;72799471;72799761;AluY;SINE;-;Alu;1	TEMR_SAME;Alu	0.00684932
chr7	72792058	72797061	DEL	chr7;72792047;72792345;AluSz;SINE;+;Alu;289	chr7;72796855;72797106;AluSx;SINE;-;Alu;208	TEMR_OPP;Alu	0.00342466
chr7	72988531	72989412	DEL	chr7;72988426;72988734;AluY;SINE;+;Alu;205	chr7;72989306;72989618;AluSz;SINE;+;Alu;108	TEMR_SAME;Alu	0.00344828
chr7	73051475	73064683	DEL	chr7;73051325;73051490;AluJr;SINE;+;Alu;17	chr7;73064393;73064710;AluY;SINE;+;Alu;292	TEMR_SAME;Alu	0.5
chr7	73252465	73254265	DEL	chr7;73252141;73252510;AluSq2;SINE;-;Alu;47	chr7;73254173;73254301;AluJb;SINE;-;Alu;94	TEMR_SAME;Alu	0.00342466
chr7	73262882	73265158	DEL	chr7;73262739;73263048;AluSx;SINE;-;Alu;168	chr7;73265023;73265314;AluJr;SINE;-;Alu;137	TEMR_SAME;Alu	0.00342466
chr7	73732093	73732455	DEL	chr7;73731884;73732186;AluSg;SINE;-;Alu;95	chr7;73732250;73732554;AluSx1;SINE;-;Alu;207	TEMR_SAME;Alu	0.00342466
chr7	73912735	73913181	DEL	chr7;73912687;73912963;AluSc5;SINE;-;Alu;230	chr7;73913102;73913412;AluSx1;SINE;-;Alu;81	TEMR_SAME;Alu	0.00342466
chr7	74135428	74136635	DEL	chr7;74135404;74135713;AluY;SINE;-;Alu;287	chr7;74136612;74136921;AluSq2;SINE;-;Alu;25	TEMR_SAME;Alu	0.561644
chr7	74269692	74274490	DEL	chr7;74269588;74269761;AluSx1;SINE;+;Alu;71	chr7;74274270;74274557;AluSc8;SINE;+;Alu;222	TEMR_SAME;Alu	0.00342466
chr7	74603224	74605564	DEL	chr7;74603153;74603462;AluSq2;SINE;+;Alu;240	chr7;74605494;74605800;AluSx1;SINE;+;Alu;72	TEMR_SAME;Alu	0.00342466
chr7	74819410	74821015	DEL	chr7;74819224;74819520;AluSz;SINE;-;Alu;112	chr7;74820835;74821126;AluSx;SINE;-;Alu;182	TEMR_SAME;Alu	0.0034965
chr7	74917138	74918190	DEL	chr7;74916934;74917192;AluJo;SINE;-;Alu;56	chr7;74917934;74918245;AluSx1;SINE;-;Alu;258	TEMR_SAME;Alu	0.729452
chr7	75036180	75038496	DEL	chr7;75036114;75036421;AluSp;SINE;-;Alu;243	chr7;75038432;75038527;AluSx;SINE;-;Alu;66	TEMR_SAME;Alu	0.00342466
chr7	75154575	75155340	DEL	chr7;75154302;75154625;AluSz;SINE;-;Alu;52	chr7;75155081;75155391;AluSz;SINE;-;Alu;261	TEMR_SAME;Alu	0.010274
chr7	75565843	75567776	DEL	chr7;75565732;75566013;AluSz;SINE;-;Alu;172	chr7;75567520;75567780;AluSc;SINE;+;Alu;258	TEMR_OPP;Alu	0.0582192
chr7	75706463	75708145	DEL	chr7;75706192;75706513;L1MB3;LINE;-;L1;52	chr7;75707601;75708148;L1HS;LINE;+;L1;546	TEMR_OPP;L1	0.0273973
chr7	75743933	75747436	DEL	chr7;75743922;75744229;AluSx4;SINE;+;Alu;298	chr7;75747426;75747719;AluSx;SINE;+;Alu;12	TEMR_SAME;Alu	0.00342466
chr7	75748419	75752338	DEL	chr7;75748148;75748452;AluY;SINE;+;Alu;35	chr7;75752298;75752599;AluJr;SINE;+;Alu;42	TEMR_SAME;Alu	0.0376712
chr7	76038692	76039341	DEL	chr7;76038422;76038716;AluY;SINE;-;Alu;26	chr7;76039235;76039375;AluJo;SINE;-;Alu;108	TEMR_SAME;Alu	0.195205
chr7	76161324	76167364	DEL	chr7;76161218;76161514;AluSc8;SINE;+;Alu;192	chr7;76167259;76167553;AluSg7;SINE;+;Alu;107	TEMR_SAME;Alu	0.00684932
chr7	76238898	76241738	DEL	chr7;76238652;76238959;AluSz;SINE;-;Alu;63	chr7;76241492;76241803;AluSz;SINE;-;Alu;248	TEMR_SAME;Alu	0.00342466
chr7	76319832	76320614	DEL	chr7;76319656;76319953;AluSx3;SINE;+;Alu;123	chr7;76320442;76320746;AluY;SINE;+;Alu;174	TEMR_SAME;Alu	0.00342466
chr7	76438346	76438919	DEL	chr7;76438275;76438557;AluSx1;SINE;+;Alu;213	chr7;76438851;76439151;AluSg7;SINE;+;Alu;70	TEMR_SAME;Alu	0.00342466
chr7	76451288	76454969	DEL	chr7;76451274;76451575;AluY;SINE;-;Alu;289	chr7;76454930;76455257;AluY;SINE;-;Alu;41	TEMR_SAME;Alu	0.00342466
chr7	76631471	76634487	DEL	chr7;76631258;76631569;AluY;SINE;+;Alu;100	chr7;76634275;76634572;AluSx1;SINE;+;Alu;214	TEMR_SAME;Alu	0.106164
chr7	77021450	77021602	DEL	chr7;77021227;77021534;AluYk2;SINE;-;Alu;86	chr7;77021542;77021654;FLAM_C;SINE;-;Alu;62	TEMR_SAME;Alu	0.0172414
chr7	77037432	77048675	DEL	chr7;77037149;77037441;AluSx1;SINE;+;Alu;11	chr7;77048631;77048701;Alu;SINE;+;Alu;46	TEMR_SAME;Alu	0.0137931
chr7	85834213	85834354	DEL	chr7;85833804;85834290;MLT2B3;LTR;+;ERVL;79	chr7;85834299;85834481;MLT2B2;LTR;+;ERVL;57	TEMR_SAME;ERVL	0.00342466
chr7	87308144	87319783	DEL	chr7;87304058;87310554;L1PA7;LINE;+;L1;2412	chr7;87319584;87322209;L1PA7;LINE;+;L1;201	TEMR_SAME;L1	0.00684932
chr7	89274364	89277552	DEL	chr7;89274159;89274550;L1PA2;LINE;-;L1;188	chr7;89277511;89279871;L1PA3;LINE;-;L1;43	TEMR_SAME;L1	0.0239726
chr7	91948800	91948936	DEL	chr7;91948601;91948910;AluSq2;SINE;-;Alu;112	chr7;91948917;91949050;AluSx;SINE;-;Alu;21	TEMR_SAME;Alu	0.00342466
chr7	95735325	95739799	DEL	chr7;95735101;95735639;L1MA3;LINE;-;L1;316	chr7;95737387;95740657;L1PA16;LINE;+;L1;2414	TEMR_OPP;L1	0.00342466
chr7	98026432	98028228	DEL	chr7;98026194;98026518;AluSx3;SINE;+;Alu;88	chr7;98027991;98028298;AluY;SINE;+;Alu;239	TEMR_SAME;Alu	0.0650685
chr7	99373473	99373647	DEL	chr7;99373444;99373600;AluSc;SINE;-;Alu;129	chr7;99373620;99373912;AluSc8;SINE;-;Alu;29	TEMR_SAME;Alu	0.431507
chr7	100308718	100310101	DEL	chr7;100308426;100308726;AluSx1;SINE;+;Alu;10	chr7;100309812;100310112;AluSx1;SINE;+;Alu;291	TEMR_SAME;Alu	0.0171233
chr7	100313637	100315028	DEL	chr7;100313578;100313914;AluJb;SINE;+;Alu;279	chr7;100314970;100315310;AluJo;SINE;+;Alu;60	TEMR_SAME;Alu	0.0479452
chr7	100729949	100743092	DEL	chr7;100729868;100730178;AluSx;SINE;-;Alu;231	chr7;100743015;100743320;AluSc;SINE;-;Alu;79	TEMR_SAME;Alu	0.178082
chr7	100740278	100742900	DEL	chr7;100739967;100740295;L2a;LINE;-;L2;19	chr7;100742901;100743012;L2a;LINE;-;L2;1	TEMR_SAME;L2	0.116438
chr7	100743614	100745622	DEL	chr7;100743594;100743898;AluJb;SINE;+;Alu;286	chr7;100745606;100745902;AluJr;SINE;+;Alu;18	TEMR_SAME;Alu	0.0239726
chr7	100788738	100791445	DEL	chr7;100788704;100788998;AluSz;SINE;-;Alu;262	chr7;100791433;100791706;AluSz;SINE;-;Alu;14	TEMR_SAME;Alu	0.00342466
chr7	100904657	100907907	DEL	chr7;100904543;100904848;AluSp;SINE;-;Alu;193	chr7;100907792;100908102;AluSq2;SINE;-;Alu;117	TEMR_SAME;Alu	0.00342466
chr7	100935813	100938607	DEL	chr7;100935598;100935910;AluSx1;SINE;+;Alu;99	chr7;100938395;100938703;AluSc5;SINE;+;Alu;214	TEMR_SAME;Alu	0.00684932
chr7	100948463	100972518	INV	chr7;100948355;100948603;AluSx1;SINE;-;Alu;142	chr7;100972509;100972805;AluSz;SINE;-;Alu;11	TEMR_SAME;Alu	0.496575
chr7	101296383	101296696	DEL	chr7;101296119;101296430;AluSx1;SINE;-;Alu;49	chr7;101296441;101296744;AluSc8;SINE;-;Alu;257	TEMR_SAME;Alu	0.0787671
chr7	101357970	101362206	DEL	chr7;101357820;101357985;AluSx;SINE;-;Alu;17	chr7;101362046;101362304;AluSx1;SINE;-;Alu;162	TEMR_SAME;Alu	0.010274
chr7	101415876	101416984	DEL	chr7;101415624;101415932;AluJo;SINE;-;Alu;58	chr7;101416725;101417041;AluJo;SINE;-;Alu;261	TEMR_SAME;Alu	0.0856164
chr7	101437979	101438943	DEL	chr7;101437875;101438012;AluJr4;SINE;-;Alu;35	chr7;101438665;101438977;AluSx;SINE;-;Alu;280	TEMR_SAME;Alu	0.010274
chr7	101739236	101740757	DEL	chr7;101738954;101739256;AluSz;SINE;+;Alu;22	chr7;101740476;101740778;AluSx;SINE;+;Alu;283	TEMR_SAME;Alu	0.164384
chr7	101749113	101753934	DEL	chr7;101748827;101749122;AluY;SINE;+;Alu;11	chr7;101753653;101753953;AluSx1;SINE;+;Alu;283	TEMR_SAME;Alu	0.00342466
chr7	102082986	102084239	DEL	chr7;102082653;102083316;L1ME2;LINE;-;L1;332	chr7;102084186;102084250;L1ME2;LINE;-;L1;55	TEMR_SAME;L1	0.0445205
chr7	102332360	102333577	DEL	chr7;102332313;102332616;AluY;SINE;+;Alu;258	chr7;102333531;102333842;AluSx1;SINE;+;Alu;48	TEMR_SAME;Alu	0.0171233
chr7	102441269	102442142	DEL	chr7;102441259;102441565;AluSx1;SINE;+;Alu;298	chr7;102442133;102442353;AluSz;SINE;+;Alu;11	TEMR_SAME;Alu	0.010274
chr7	102504081	102509085	DEL	chr7;102503803;102504101;AluSx1;SINE;-;Alu;22	chr7;102508775;102509106;AluY;SINE;-;Alu;312	TEMR_SAME;Alu	0.00862069
chr7	102588790	102591958	DEL	chr7;102588667;102588843;AluSc;SINE;-;Alu;55	chr7;102591837;102592134;AluSx1;SINE;-;Alu;123	TEMR_SAME;Alu	0.0308219
chr7	102711268	102727606	DEL	chr7;102710350;102711336;L1PA3;LINE;+;L1;70	chr7;102722555;102728733;L1PA5;LINE;+;L1;5053	TEMR_SAME;L1	0.130137
chr7	102726253	102733866	DEL	chr7;102722555;102728733;L1PA5;LINE;+;L1;2482	chr7;102733246;102735077;L1MC1;LINE;-;L1;622	TEMR_OPP;L1	0.123288
chr7	102957489	102961939	DEL	chr7;102954235;102958529;L1PA6;LINE;+;L1;1042	chr7;102960150;102962987;L1PA2;LINE;+;L1;1791	TEMR_SAME;L1	0.00342466
chr7	103183327	103184787	DEL	chr7;103182117;103183409;L1ME1;LINE;-;L1;84	chr7;103184757;103184850;L1M1;LINE;+;L1;32	TEMR_OPP;L1	0.010274
chr7	103234872	103237431	DEL	chr7;103234849;103235396;L1MEg;LINE;+;L1;526	chr7;103237227;103237733;L1PA10;LINE;+;L1;206	TEMR_SAME;L1	0.0376712
chr7	104824156	104834320	DEL	chr7;104823863;104824156;AluSz;SINE;+;Alu;2	chr7;104834275;104834341;AluSx;SINE;+;Alu;47	TEMR_SAME;Alu	0.0136986
chr7	105287263	105291043	DEL	chr7;105286979;105287290;AluYa5;SINE;+;Alu;29	chr7;105290756;105291069;AluYb8;SINE;+;Alu;289	TEMR_SAME;Alu	0.00342466
chr7	105334701	105335031	DEL	chr7;105334555;105334859;AluSz;SINE;+;Alu;160	chr7;105334887;105335185;AluSz;SINE;+;Alu;146	TEMR_SAME;Alu	0.0547945
chr7	105349879	105350271	DEL	chr7;105349748;105350036;AluSc;SINE;-;Alu;159	chr7;105350128;105350428;AluSc5;SINE;-;Alu;145	TEMR_SAME;Alu	0.0136986
chr7	109616786	109619026	DEL	chr7;109616275;109616887;L1MA4;LINE;-;L1;103	chr7;109618771;109619107;L1M2;LINE;-;L1;257	TEMR_SAME;L1	0.00684932
chr7	109796632	109813839	DEL	chr7;109794983;109801140;L1PA4;LINE;+;L1;4510	chr7;109813699;109815368;L1MEf;LINE;-;L1;142	TEMR_OPP;L1	0.174658
chr7	111925913	111926647	DEL	chr7;111925805;111926115;AluSc;SINE;+;Alu;204	chr7;111926581;111926870;AluSc;SINE;+;Alu;68	TEMR_SAME;Alu	0.0684932
chr7	112663194	112665245	DEL	chr7;112663030;112663391;L1PREC2;LINE;-;L1;199	chr7;112664593;112665365;L1ME3;LINE;-;L1;654	TEMR_SAME;L1	0.00342466
chr7	115437794	115439501	DEL	chr7;115437775;115438075;AluY;SINE;-;Alu;283	chr7;115439469;115439745;AluYa5;SINE;-;Alu;34	TEMR_SAME;Alu	0.00342466
chr7	115690628	115693776	DEL	chr7;115690476;115691339;L2b;LINE;+;L2;713	chr7;115693590;115693837;L2c;LINE;+;L2;188	TEMR_SAME;L2	0.0342466
chr7	125912334	125919958	DEL	chr7;125910415;125913392;HERVH-int;LTR;+;ERV1;1060	chr7;125917967;125923102;HERVH-int;LTR;+;ERV1;1993	TEMR_SAME;ERV1	0.00342466
chr7	128625533	128627873	DEL	chr7;128625402;128625683;AluSx1;SINE;-;Alu;152	chr7;128627719;128628022;AluSg;SINE;-;Alu;156	TEMR_SAME;Alu	0.00342466
chr7	129681735	129681921	DEL	chr7;129681579;129681740;AluSc8;SINE;-;Alu;7	chr7;129681804;129682083;AluJr;SINE;+;Alu;119	TEMR_OPP;Alu	0.00342466
chr7	130146625	130147178	DEL	chr7;130146581;130146848;AluJb;SINE;+;Alu;225	chr7;130147122;130147434;AluJb;SINE;+;Alu;58	TEMR_SAME;Alu	0.119863
chr7	131116043	131117168	DEL	chr7;131116023;131116176;AluYk12;SINE;+;Alu;135	chr7;131117149;131117435;AluSx3;SINE;+;Alu;21	TEMR_SAME;Alu	0.00342466
[truncated: 2,351 more rows]

## Sheet: Supplementary Table 4
Chr	Start	Stop	TE_Type	TE_Flag_1	TE_Flag_2	TE_Flag_Type	AF
[truncated: 2,729 more rows]

## Sheet: Supplementary Table 5
phenotype_id	variant_id	af	pval_nominal	slope	slope_se	pval_perm	bh_fdr	qval	Chromosome	CAVIAR Fine Mapping Top SV	CAVIAR Fine Mapping Top SV Causal Post Probability	CAVIAR Fine Mapping Top SNV	CAVIAR Fine Mapping Top SNV Causal Post Probability	cis-QTL Top Variant Type	CAVIAR Top Variant Type	cis-QTL/CAVIAR Top Variant Type Concordance
[truncated: 811 more rows]

[truncated: 9 more sheets: Supplementary Table 6, Supplementary Table 7, Supplementary Table 8, Supplementary Table 9, Supplementary Table 10, Supplementary Table 11, Supplementary Table 12, Supplementary Table 13, Supplementary Table 14]
